# Supplementary material for: MicroRNA-320 suppresses colorectal cancer by targeting SOX4, FOXM1, and FOXQ1
Source: Oncotarget. 2016 Apr 22;7(24):35789–802. doi: 10.18632/oncotarget.8937 (PMC5094962; doi:10.18632/oncotarget.8937)
Supplement: Supplementary file 2 [file oncotarget-07-35789-s002.xlsx]

## Sheet: Sheet1
Supplementary Table 1. Downregulated mRNA transcripts in miR-320c-HCT116 compared to LV control cells (p< 0.05, FC > 2.0)
ProbeName	FC ([MIR-320C] vs [GFP])	Log FC ([MIR-320C] vs [GFP])	FC (abs) ([MIR-320C] vs [GFP])	Regulation ([MIR-320C] vs [GFP])	ControlType	Description	EntrezGeneID	Go	Chromosome End Index_Avadis_	Chromosome Number_Avadis_	Chromosome Start Index_Avadis_	Chromosome Strand_Avadis_	Cytoband	GenbankAccession	GeneName	GeneSymbol	GenomicCoordinates	RefSeqAccession	UniGeneID
A_24_P225616	-145.231	-7.18221	145.231	down	FALSE	Homo sapiens ribonucleotide reductase M2 (RRM2), transcript variant 2, mRNA [NM_001034]	6241	GO:0009186|GO:0015949|GO:0046914|GO:0055086|GO:0051290|GO:0051259|GO:0005829|GO:0006260|GO:0000082|GO:0005737|GO:0000083|GO:0009263|GO:0016491|GO:0005654|GO:0004748|GO:0000278	10270546	chr2	10270487	+	hs|2p25.1	NM_001034	ribonucleotide reductase M2	RRM2	chr2:10270487-10270546	NM_001034	Hs.226390
A_23_P390596	-144.875	-7.17867	144.875	down	FALSE	Homo sapiens protein serine kinase H1 (PSKH1), mRNA [NM_006742]	5681	GO:0005794|GO:0005815|GO:0005886|GO:0005783|GO:0005634|GO:0005575|GO:0005524|GO:0005737|GO:0016607|GO:0000166|GO:0004674|GO:0005789|GO:0006468|GO:0005856	67963537	chr16	67963478	+	hs|16q22.1	NM_006742	protein serine kinase H1	PSKH1	chr16:67963478-67963537	NM_006742	Hs.513683
A_23_P26184	-91.901	-6.52201	91.901	down	FALSE	Homo sapiens de-etiolated homolog 1 (Arabidopsis) (DET1), transcript variant 1, mRNA [NM_017996]	55070	GO:0005634	89055857	chr15	89055798	-	hs|15q25.3	NM_017996	de-etiolated homolog 1 (Arabidopsis)	DET1	chr15:89055857-89055798	NM_017996	Hs.690871
A_23_P15944	-82.1428	-6.36006	82.1428	down	FALSE	Homo sapiens elaC homolog 1 (E. coli) (ELAC1), mRNA [NM_018696]	55520	GO:0004519|GO:0016787|GO:0016891|GO:0042779|GO:0005634|GO:0046872|GO:0008033	48513431	chr18	48513372	+	hs|18q21.2	NM_018696	elaC homolog 1 (E. coli)	ELAC1	chr18:48513372-48513431	NM_018696	Hs.657360
A_23_P316460	-80.9291	-6.33859	80.9291	down	FALSE	Homo sapiens chromosome 7 open reading frame 29 (C7orf29), mRNA [NM_138434]	113763		150029748	chr7	150029689	+	hs|7q36.1	NM_138434	chromosome 7 open reading frame 29	C7orf29	chr7:150029689-150029748	NM_138434	Hs.655915
A_23_P148984	-78.6511	-6.2974	78.6511	down	FALSE	Homo sapiens aspartyl-tRNA synthetase 2, mitochondrial (DARS2), nuclear gene encoding mitochondrial protein, mRNA [NM_018122]	55157	GO:0010467|GO:0050560|GO:0000049|GO:0016874|GO:0005634|GO:0070145|GO:0004815|GO:0003676|GO:0005524|GO:0042803|GO:0004812|GO:0006418|GO:0005739|GO:0005737|GO:0000166|GO:0005759|GO:0043039	173827184	chr1	173827125	+	hs|1q25.1	NM_018122	aspartyl-tRNA synthetase 2, mitochondrial	DARS2	chr1:173827125-173827184	NM_018122	Hs.647707
A_23_P207400	-77.5166	-6.27643	77.5166	down	FALSE	Homo sapiens breast cancer 1, early onset (BRCA1), transcript variant 2, mRNA [NM_007300]	672	GO:0005515|GO:0043627|GO:0004842|GO:0044212|GO:0016874|GO:0009048|GO:0050681|GO:0071158|GO:0005622|GO:0070531|GO:0042127|GO:0005759|GO:0031398|GO:0034446|GO:0006978|GO:0032355|GO:0031625|GO:0085020|GO:0003713|GO:0031436|GO:0046600|GO:0051865|GO:0043234|GO:0007049|GO:0006281|GO:0007420|GO:0005654|GO:0008270|GO:0045893|GO:0019899|GO:0045892|GO:0005925|GO:0008274|GO:0016567|GO:0005886|GO:0007098|GO:…	41196481	chr17	41196422	-	hs|17q21.31	NM_007300	breast cancer 1, early onset	BRCA1	chr17:41196481-41196422	NM_007300	Hs.194143
A_33_P3317618	-76.4544	-6.25653	76.4544	down	FALSE	Homo sapiens synapsin II (SYN2), transcript variant IIb, mRNA [NM_003178]	6854	GO:0030054|GO:0016874|GO:0045202|GO:0007268|GO:0005524|GO:0007269|GO:0008021	12227219	chr3	12227160	+	hs|3p25.2	NM_003178	synapsin II	SYN2	chr3:12227160-12227219	NM_003178	Hs.445503
A_23_P106505	-73.9961	-6.20938	73.9961	down	FALSE	Homo sapiens leucine carboxyl methyltransferase 2 (LCMT2), mRNA [NM_014793]	9836	GO:0005515|GO:0008168|GO:0016740|GO:0008033	43620314	chr15	43620255	-	hs|15q15.3	NM_014793	leucine carboxyl methyltransferase 2	LCMT2	chr15:43620314-43620255	NM_014793	Hs.200596
A_23_P12336	-68.272	-6.09322	68.272	down	FALSE	Homo sapiens protein arginine methyltransferase 6 (PRMT6), mRNA [NM_018137]	55170	GO:0005515|GO:0070611|GO:0019919|GO:0070612|GO:0016571|GO:0008168|GO:0035241|GO:0005634|GO:0035242|GO:0042054|GO:0042393|GO:0044020|GO:0043985|GO:0044419|GO:0006284|GO:0045892|GO:0016740|GO:0016568|GO:0034970	107601481	chr1	107601422	+	hs|1p13.3	NM_018137	protein arginine methyltransferase 6	PRMT6	chr1:107601422-107601481	NM_018137	Hs.26006
A_33_P3415663	-67.3346	-6.07328	67.3346	down	FALSE	Homo sapiens metallo-beta-lactamase domain containing 2 (MBLAC2), mRNA [NM_203406]	153364	GO:0016787|GO:0046872	89754201	chr5	89754142	-	hs|5q14.3	NM_203406	metallo-beta-lactamase domain containing 2	MBLAC2	chr5:89754201-89754142	NM_203406	Hs.64004
A_24_P323598	-63.1945	-5.98173	63.1945	down	FALSE	Homo sapiens establishment of cohesion 1 homolog 2 (S. cerevisiae) (ESCO2), mRNA [NM_001017420]	157570	GO:0007049|GO:0016746|GO:0034421|GO:0005694|GO:0005634|GO:0000785|GO:0046872|GO:0006275	27662160	chr8	27662101	+	hs|8p21.1	NM_001017420	establishment of cohesion 1 homolog 2 (S. cerevisiae)	ESCO2	chr8:27662101-27662160	NM_001017420	Hs.99480
A_24_P371303	-59.3598	-5.89141	59.3598	down	FALSE	Homo sapiens family with sequence similarity 208, member A (FAM208A), transcript variant 2, mRNA [NM_015224]	23272		56657192	chr3	56657133	-	hs|3p14.3	NM_015224	family with sequence similarity 208, member A	FAM208A	chr3:56657192-56657133	NM_015224	Hs.116877
A_24_P835500	-59.2647	-5.8891	59.2647	down	FALSE	Homo sapiens inositol 1,4,5-trisphosphate receptor interacting protein-like 2 (ITPRIPL2), transcript variant 1, mRNA [NM_001034841]	162073	GO:0016020|GO:0016021	19132903	chr16	19132844	+	hs|16p12.3	NM_001034841	inositol 1,4,5-trisphosphate receptor interacting protein-like 2	ITPRIPL2	chr16:19132844-19132903	NM_001034841	Hs.530899
A_23_P31073	-59.1797	-5.88703	59.1797	down	FALSE	Homo sapiens v-myb myeloblastosis viral oncogene homolog (avian) (MYB), transcript variant 2, mRNA [NM_005375]	4602	GO:0005515|GO:0006355|GO:0005634|GO:0000122|GO:0003677|GO:0016363|GO:0051574|GO:0051571|GO:0007596|GO:0045944|GO:0006338|GO:0045624|GO:0045893|GO:0045892	135540282	chr6	135540223	+	hs|6q23.3	NM_005375	v-myb myeloblastosis viral oncogene homolog (avian)	MYB	chr6:135540223-135540282	NM_005375	Hs.606320
A_32_P26376	-56.119	-5.81042	56.119	down	FALSE	Homo sapiens protein O-glucosyltransferase 1 (POGLUT1), transcript variant 1, mRNA [NM_152305]	56983	GO:0035251|GO:0016757|GO:0005783|GO:0005788	119213462	chr3	119213403	+	hs|3q13.33	NM_152305	protein O-glucosyltransferase 1	POGLUT1	chr3:119213403-119213462	NM_152305	Hs.231750
A_32_P185317	-54.1355	-5.7585	54.1355	down	FALSE	Homo sapiens uncharacterized LOC645249 (LOC645249), non-coding RNA [NR_038835]	645249		156809118	chr7	156809059	+	hs|7q36.3	NR_038835	uncharacterized LOC645249	LOC645249	chr7:156809059-156809118	NR_038835	Hs.224879
A_24_P40594	-52.3275	-5.7095	52.3275	down	FALSE	Homo sapiens homeobox and leucine zipper encoding (HOMEZ), mRNA [NM_020834]	57594	GO:0043565|GO:0003700|GO:0005488|GO:0005730|GO:0005634	23743806	chr14	23743747	-	hs|14q11.2	NM_020834	homeobox and leucine zipper encoding	HOMEZ	chr14:23743806-23743747	NM_020834	Hs.632332
A_23_P91829	-51.504	-5.68661	51.504	down	FALSE	Homo sapiens discoidin, CUB and LCCL domain containing 2 (DCBLD2), mRNA [NM_080927]	131566	GO:0030308|GO:0016020|GO:0009986|GO:0005887|GO:0042060|GO:0007155|GO:0030522	98517685	chr3	98517626	-	hs|3q12.1	NM_080927	discoidin, CUB and LCCL domain containing 2	DCBLD2	chr3:98517685-98517626	NM_080927	Hs.203691
A_33_P3298062	-50.8883	-5.66926	50.8883	down	FALSE	Homo sapiens ATP-binding cassette, sub-family C (CFTR/MRP), member 5 (ABCC5), transcript variant 2, mRNA [NM_001023587]	10057	GO:0032868|GO:0048471|GO:0005624|GO:0042626|GO:0055085|GO:0005524|GO:0000166|GO:0016020|GO:0005887|GO:0006810|GO:0015711|GO:0032496|GO:0008514|GO:0016021|GO:0016887	183701626	chr3	183701567	-	hs|3q27.1	NM_001023587	ATP-binding cassette, sub-family C (CFTR/MRP), member 5	ABCC5	chr3:183701626-183701567	NM_001023587	Hs.728765
A_32_P165113	-50.0803	-5.64617	50.0803	down	FALSE	Homo sapiens WD repeat domain 92 (WDR92), mRNA [NM_138458]	116143	GO:0034968|GO:0006915|GO:0035064	68358478	chr2	68358419	-	hs|2p14	NM_138458	WD repeat domain 92	WDR92	chr2:68358478-68358419	NM_138458	Hs.631877
A_23_P156402	-48.8624	-5.61065	48.8624	down	FALSE	Homo sapiens non-metastatic cells 5, protein expressed in (nucleoside-diphosphate kinase) (NME5), mRNA [NM_003551]	8382	GO:0006241|GO:0006228|GO:0006165|GO:0006183|GO:0007286|GO:0009116|GO:0004550|GO:0007275|GO:0006916|GO:0007283|GO:0005575|GO:0005524	137464202	chr5	137454601	-	hs|5q31.2	NM_003551	non-metastatic cells 5, protein expressed in (nucleoside-diphosphate kinase)	NME5	chr5:137464202-137454601	NM_003551	Hs.730856
A_23_P154962	-47.4568	-5.56854	47.4568	down	FALSE	Homo sapiens RIMS binding protein 3 (RIMBP3), mRNA [NM_015672]	85376		20456128	chr22	20456069	-	hs|22q11.21	NM_015672	RIMS binding protein 3	RIMBP3	chr22:20456128-20456069	NM_015672	Hs.115429
A_23_P9255	-46.8482	-5.54992	46.8482	down	FALSE	Homo sapiens spleen tyrosine kinase (SYK), transcript variant 1, mRNA [NM_003177]	6850	GO:0050853|GO:0046638|GO:0005515|GO:0045401|GO:0045425|GO:0005886|GO:0008283|GO:0045579|GO:0050731|GO:0050850|GO:0005829|GO:0035556|GO:0019815|GO:0005737|GO:0046777|GO:0000166|GO:0044419|GO:0042101|GO:0007159|GO:0046641|GO:0009887|GO:0019370|GO:0001820|GO:0045588|GO:0030593|GO:0019904|GO:0043366|GO:0030168|GO:0007257|GO:0005524|GO:0043306|GO:0006461|GO:0005178|GO:0004672|GO:0007229|GO:0007596|GO:…	93658201	chr9	93658142	+	hs|9q22.2	NM_003177	spleen tyrosine kinase	SYK	chr9:93658142-93658201	NM_003177	Hs.371720
A_23_P415021	-46.2087	-5.53009	46.2087	down	FALSE	Homo sapiens methyltransferase like 7A (METTL7A), mRNA [NM_014033]	25840	GO:0005811|GO:0016020|GO:0005783|GO:0008168|GO:0008152|GO:0016740	51326160	chr12	51326101	+	hs|12q13.12	NM_014033	methyltransferase like 7A	METTL7A	chr12:51326101-51326160	NM_014033	Hs.728181
A_23_P65558	-44.4886	-5.47536	44.4886	down	FALSE	Homo sapiens mannosyl (alpha-1,6-)-glycoprotein beta-1,2-N-acetylglucosaminyltransferase (MGAT2), mRNA [NM_002408]	4247	GO:0009312|GO:0005794|GO:0009311|GO:0005795|GO:0016757|GO:0005529|GO:0005624|GO:0008455|GO:0000139|GO:0016020|GO:0006487|GO:0016021|GO:0044267|GO:0043687|GO:0018279	50089876	chr14	50089817	+	hs|14q21.3	NM_002408	mannosyl (alpha-1,6-)-glycoprotein beta-1,2-N-acetylglucosaminyltransferase	MGAT2	chr14:50089817-50089876	NM_002408	Hs.93338
A_23_P80032	-43.5428	-5.44436	43.5428	down	FALSE	Homo sapiens E2F transcription factor 1 (E2F1), mRNA [NM_005225]	1869	GO:0005515|GO:0003700|GO:0008283|GO:0005634|GO:0048146|GO:0007283|GO:2000045|GO:0071398|GO:0005739|GO:0000085|GO:0000082|GO:0005737|GO:0045944|GO:0035189|GO:0051726|GO:0048255|GO:0000080|GO:0006355|GO:0003714|GO:0071456|GO:0006915|GO:0001047|GO:0000122|GO:0003677|GO:0071930|GO:0010628|GO:0043565|GO:0005654|GO:0000077|GO:0030900|GO:0045893|GO:0000278|GO:0045892|GO:0004693|GO:0008134	32264048	chr20	32263989	-	hs|20q11.22	NM_005225	E2F transcription factor 1	E2F1	chr20:32264048-32263989	NM_005225	Hs.654393
A_33_P3356320	-43.0211	-5.42697	43.0211	down	FALSE	Homo sapiens chromosome 17 open reading frame 97 (C17orf97), mRNA [NM_001013672]	400566		264140	chr17	264081	+	hs|17p13.3	NM_001013672	chromosome 17 open reading frame 97	C17orf97	chr17:264081-264140	NM_001013672	Hs.499607
A_23_P17021	-40.1053	-5.32572	40.1053	down	FALSE	Homo sapiens secernin 3 (SCRN3), transcript variant 1, mRNA [NM_024583]	79634	GO:0006508|GO:0016805	175292665	chr2	175292606	+	hs|2q31.1	NM_024583	secernin 3	SCRN3	chr2:175292606-175292665	NM_024583	Hs.470679
A_23_P118406	-39.6614	-5.30966	39.6614	down	FALSE	Homo sapiens chromosome 17 open reading frame 62 (C17orf62), transcript variant 2, mRNA [NM_001033046]	79415	GO:0005515|GO:0016020|GO:0016021	80400963	chr17	80400904	-	hs|17q25.3	NM_001033046	chromosome 17 open reading frame 62	C17orf62	chr17:80400963-80400904	NM_001033046	Hs.163113
A_23_P86731	-39.1069	-5.28935	39.1069	down	FALSE	Homo sapiens zinc finger protein 239 (ZNF239), transcript variant 1, mRNA [NM_005674]	8187	GO:0005622|GO:0006355|GO:0003723|GO:0008270|GO:0005634|GO:0003677|GO:0046872	44051978	chr10	44051919	-	hs|10q11.21	NM_005674	zinc finger protein 239	ZNF239	chr10:44051978-44051919	NM_005674	Hs.25040
A_33_P3231357	-38.7782	-5.27718	38.7782	down	FALSE	Homo sapiens KISS1 receptor (KISS1R), mRNA [NM_032551]	84634	GO:0005515|GO:0008285|GO:0019722|GO:0005886|GO:0009986|GO:0008188|GO:0000186|GO:0042923|GO:0007186|GO:0007218|GO:0050806|GO:0051496|GO:0046887|GO:0007610|GO:0004872|GO:0004871|GO:0016021|GO:0050482	921014	chr19	920955	+	hs|19p13.3	NM_032551	KISS1 receptor	KISS1R	chr19:920955-921014	NM_032551	Hs.208229
A_24_P175612	-38.5686	-5.26936	38.5686	down	FALSE	Homo sapiens sideroflexin 2 (SFXN2), mRNA [NM_178858]	118980	GO:0005739|GO:0016020|GO:0008324|GO:0005743|GO:0016021|GO:0055085|GO:0055072	104498433	chr10	104498374	+	hs|10q24.32	NM_178858	sideroflexin 2	SFXN2	chr10:104498374-104498433	NM_178858	Hs.44070
A_24_P322847	-38.4056	-5.26324	38.4056	down	FALSE	Homo sapiens polymerase (RNA) III (DNA directed) polypeptide H (22.9kD) (POLR3H), transcript variant 1, mRNA [NM_138338]	171568	GO:0006386|GO:0006139|GO:0006385|GO:0003899|GO:0045087|GO:0005666|GO:0005654|GO:0005634|GO:0009615|GO:0006383|GO:0003677	41921926	chr22	41921867	-	hs|22q13.2	NM_138338	polymerase (RNA) III (DNA directed) polypeptide H (22.9kD)	POLR3H	chr22:41921926-41921867	NM_138338	Hs.712617
A_24_P346855	-38.1848	-5.25493	38.1848	down	FALSE	Homo sapiens antigen identified by monoclonal antibody Ki-67 (MKI67), transcript variant 1, mRNA [NM_002417]	4288	GO:0005515|GO:0000793|GO:0008283|GO:0031100|GO:0005730|GO:0005634|GO:0006259|GO:0008022|GO:0005524|GO:0034605|GO:0005622|GO:0005737|GO:0007049|GO:0007126|GO:0000166|GO:0000775	129895700	chr10	129895641	-	hs|10q26.2	NM_002417	antigen identified by monoclonal antibody Ki-67	MKI67	chr10:129895700-129895641	NM_002417	Hs.80976
A_33_P3318292	-37.4016	-5.22503	37.4016	down	FALSE	Homo sapiens splicing factor proline/glutamine-rich (SFPQ), mRNA [NM_005066]	6421	GO:0005515|GO:0006397|GO:0008380|GO:0006355|GO:0003723|GO:0005634|GO:0006310|GO:0003677|GO:0016363|GO:0042382|GO:0006281|GO:0000166|GO:0000380|GO:0005654	35649300	chr1	35649241	-	hs|1p34.3	NM_005066	splicing factor proline/glutamine-rich	SFPQ	chr1:35649300-35649241	NM_005066	Hs.355934
A_32_P122940	-37.3828	-5.2243	37.3828	down	FALSE	Homo sapiens uncharacterized LOC642852 (LOC642852), non-coding RNA [NR_026943]	642852		46716393	chr21	46716334	+	hs|21q22.3	NR_026943	uncharacterized LOC642852	LOC642852	chr21:46716334-46716393	NR_026943	Hs.11637
A_24_P40907	-37.07	-5.21218	37.07	down	FALSE	Homo sapiens phosphatidic acid phosphatase type 2 domain containing 2 (PPAPDC2), mRNA [NM_203453]	403313	GO:0016787|GO:0016020|GO:0016021	4665107	chr9	4665048	+	hs|9p24.1	NM_203453	phosphatidic acid phosphatase type 2 domain containing 2	PPAPDC2	chr9:4665048-4665107	NM_203453	Hs.107510
A_23_P56759	-36.7689	-5.20041	36.7689	down	FALSE	Homo sapiens lysine-rich coiled-coil 1 (KRCC1), mRNA [NM_016618]	51315		88327241	chr2	88327182	-	hs|2p11.2	NM_016618	lysine-rich coiled-coil 1	KRCC1	chr2:88327241-88327182	NM_016618	Hs.469254
A_23_P379614	-36.4361	-5.1873	36.4361	down	FALSE	Homo sapiens Opa interacting protein 5 (OIP5), mRNA [NM_007280]	11339	GO:0005515|GO:0015030|GO:0010369|GO:0005694|GO:0006334|GO:0005634|GO:0034080|GO:0007049|GO:0007067|GO:0007154|GO:0005654|GO:0000785|GO:0000775|GO:0051301	41601624	chr15	41601565	-	hs|15q15.1	NM_007280	Opa interacting protein 5	OIP5	chr15:41601624-41601565	NM_007280	Hs.661645
A_23_P301360	-36.1463	-5.17577	36.1463	down	FALSE	Homo sapiens zinc finger protein 572 (ZNF572), mRNA [NM_152412]	137209	GO:0005622|GO:0006355|GO:0008270|GO:0005634|GO:0003677|GO:0046872	125991575	chr8	125991516	+	hs|8q24.13	NM_152412	zinc finger protein 572	ZNF572	chr8:125991516-125991575	NM_152412	Hs.175350
A_24_P106112	-35.8937	-5.16566	35.8937	down	FALSE	Homo sapiens polycystic kidney disease 2 (autosomal dominant) (PKD2), mRNA [NM_000297]	5311	GO:0005515|GO:0008092|GO:0045180|GO:0005886|GO:0005783|GO:0044441|GO:0007507|GO:0005737|GO:0009925|GO:0050982|GO:0060315|GO:0051117|GO:0007050|GO:0030814|GO:0005932|GO:0006811|GO:0051209|GO:0001822|GO:0005247|GO:0005509|GO:0005248|GO:0005102|GO:0006874|GO:0005624|GO:0005267|GO:0003127|GO:0001892|GO:0031513|GO:0031512|GO:0002133|GO:0007259|GO:0030027|GO:0070588|GO:0016021|GO:0005216|GO:0015267	88998658	chr4	88998599	+	hs|4q22.1	NM_000297	polycystic kidney disease 2 (autosomal dominant)	PKD2	chr4:88998599-88998658	NM_000297	Hs.181272
A_23_P133279	-35.843	-5.16362	35.843	down	FALSE	Homo sapiens family with sequence similarity 173, member B (FAM173B), mRNA [NM_199133]	134145	GO:0016020|GO:0016021	10226717	chr5	10226658	-	hs|5p15.2	NM_199133	family with sequence similarity 173, member B	FAM173B	chr5:10226717-10226658	NM_199133	Hs.481569
A_33_P3393135	-35.5599	-5.15218	35.5599	down	FALSE	histone cluster 1, H2ai [Source:HGNC Symbol;Acc:4725] [ENST00000358739]			27776001	chr6	27775942	+	hs|6p22.1	BC112254			chr6:27775942-27776001		Hs.534035
A_23_P92012	-35.5008	-5.14978	35.5008	down	FALSE	Homo sapiens tRNA splicing endonuclease 2 homolog (S. cerevisiae) (TSEN2), transcript variant 1, mRNA [NM_025265]	80746	GO:0006397|GO:0006388|GO:0005813|GO:0005737|GO:0004519|GO:0016787|GO:0005730|GO:0005634|GO:0003676|GO:0000214|GO:0000213	12574664	chr3	12574605	+	hs|3p25.2	NM_025265	tRNA splicing endonuclease 2 homolog (S. cerevisiae)	TSEN2	chr3:12574605-12574664	NM_025265	Hs.335550
A_23_P146209	-35.2684	-5.14031	35.2684	down	FALSE	Homo sapiens ring finger protein 170 (RNF170), transcript variant 2, mRNA [NM_030954]	81790	GO:0016020|GO:0008270|GO:0016021|GO:0046872	42711504	chr8	42711445	-	hs|8p11.21	NM_030954	ring finger protein 170	RNF170	chr8:42711504-42711445	NM_030954	Hs.491626
A_24_P137434	-35.0399	-5.13093	35.0399	down	FALSE	Homo sapiens discoidin, CUB and LCCL domain containing 2 (DCBLD2), mRNA [NM_080927]	131566	GO:0030308|GO:0016020|GO:0009986|GO:0005887|GO:0042060|GO:0007155|GO:0030522	98515261	chr3	98515202	-	hs|3q12.1	NM_080927	discoidin, CUB and LCCL domain containing 2	DCBLD2	chr3:98515261-98515202	NM_080927	Hs.203691
A_33_P3326210	-34.8003	-5.12103	34.8003	down	FALSE	Homo sapiens establishment of cohesion 1 homolog 2 (S. cerevisiae) (ESCO2), mRNA [NM_001017420]	157570	GO:0007049|GO:0016746|GO:0034421|GO:0005694|GO:0005634|GO:0000785|GO:0046872|GO:0006275	27660889	chr8	27660830	+	hs|8p21.1	NM_001017420	establishment of cohesion 1 homolog 2 (S. cerevisiae)	ESCO2	chr8:27660830-27660889	NM_001017420	Hs.99480
A_23_P207811	-33.7258	-5.07578	33.7258	down	FALSE	Homo sapiens poly(A) binding protein interacting protein 1 (PAIP1), transcript variant 1, mRNA [NM_006451]	10605	GO:0005515|GO:0005737|GO:0016070|GO:0016071|GO:0003723|GO:0045727|GO:0008494|GO:0048255|GO:0006413|GO:0000289|GO:0005829|GO:0000288	43526482	chr5	43526423	-	hs|5p12	NM_006451	poly(A) binding protein interacting protein 1	PAIP1	chr5:43526482-43526423	NM_006451	Hs.482038
A_33_P3331601	-33.7189	-5.07549	33.7189	down	FALSE	Homo sapiens threonine synthase-like 1 (S. cerevisiae) (THNSL1), mRNA [NM_024838]	79896	GO:0008150|GO:0003674|GO:0004765|GO:0030170|GO:0005575|GO:0003824|GO:0005524|GO:0004795|GO:0009088	25315519	chr10	25315460	+	hs|10p12.1	NM_024838	threonine synthase-like 1 (S. cerevisiae)	THNSL1	chr10:25315460-25315519	NM_024838	Hs.645274
A_23_P371039	-33.6803	-5.07383	33.6803	down	FALSE	Homo sapiens neurotensin receptor 1 (high affinity) (NTSR1), mRNA [NM_002531]	4923	GO:0008344|GO:0005794|GO:0007186|GO:0005886|GO:0005887|GO:0005783|GO:0004930|GO:0007268|GO:0004872|GO:0016492|GO:0004871	61393860	chr20	61393800	+	hs|20q13.33	NM_002531	neurotensin receptor 1 (high affinity)	NTSR1	chr20:61393800-61393860	NM_002531	Hs.590869
A_24_P361158	-33.1075	-5.04908	33.1075	down	FALSE	Homo sapiens zinc finger protein 839 (ZNF839), mRNA [NM_018335]	55778	GO:0005622|GO:0008270|GO:0046872	102808429	chr14	102808370	+	hs|14q32.31	NM_018335	zinc finger protein 839	ZNF839	chr14:102808370-102808429	NM_018335	Hs.730727
A_24_P175176	-33.0921	-5.04842	33.0921	down	FALSE	Homo sapiens putative homeodomain transcription factor 2 (PHTF2), transcript variant 2, mRNA [NM_020432]	57157	GO:0006355|GO:0005783|GO:0005634|GO:0003677	77586238	chr7	77586179	+	hs|7q21.11	NM_020432	putative homeodomain transcription factor 2	PHTF2	chr7:77586179-77586238	NM_020432	Hs.203965
A_19_P00807529	-32.9317	-5.04141	32.9317	down	FALSE	lincRNA:chr10:118574085-118608460 reverse strand			118588446	chr10	118588387	-	hs|10q25.3				chr10:118588446-118588387
A_24_P141736	-32.8881	-5.03949	32.8881	down	FALSE	Homo sapiens methionyl aminopeptidase 2 (METAP2), mRNA [NM_006838]	10988	GO:0005737|GO:0016485|GO:0009987|GO:0004177|GO:0008235|GO:0006508|GO:0018206|GO:0008233|GO:0046872|GO:0031365	95909122	chr12	95909063	+	hs|12q22	NM_006838	methionyl aminopeptidase 2	METAP2	chr12:95909063-95909122	NM_006838	Hs.444986
A_23_P312174	-32.6228	-5.02781	32.6228	down	FALSE	Homo sapiens Alstrom syndrome 1 (ALMS1), mRNA [NM_015120]	7840	GO:0006629|GO:0019722|GO:0007605|GO:0045598|GO:0007286|GO:0005829|GO:0003674|GO:0005737|GO:0048589|GO:0000086|GO:0005932|GO:0005856|GO:0042632|GO:0005813|GO:0005814|GO:0046548|GO:0006915|GO:0042593|GO:0050673|GO:0005929|GO:0008150|GO:0042384|GO:0000922|GO:0006641|GO:0000278	73836811	chr2	73836752	+	hs|2p13.1	NM_015120	Alstrom syndrome 1	ALMS1	chr2:73836752-73836811	NM_015120	Hs.184720
A_33_P3317880	-32.5902	-5.02637	32.5902	down	FALSE	Homo sapiens zinc finger protein 252 (ZNF252), non-coding RNA [NR_023392]	286101		146199058	chr8	146198999	-	hs|8q24.3	NR_023392	zinc finger protein 252	ZNF252	chr8:146199058-146198999	NR_023392	Hs.725207
A_23_P163820	-32.4357	-5.01951	32.4357	down	FALSE	Homo sapiens zinc finger protein 629 (ZNF629), mRNA [NM_001080417]	23361	GO:0005622|GO:0006355|GO:0008270|GO:0005634|GO:0003677|GO:0046872	30790245	chr16	30790186	-	hs|16p11.2	NM_001080417	zinc finger protein 629	ZNF629	chr16:30790245-30790186	NM_001080417	Hs.301094
A_33_P3339336	-32.1093	-5.00492	32.1093	down	FALSE	Homo sapiens family with sequence similarity 86, member F, pseudogene (FAM86FP), non-coding RNA [NR_024254]	653113		8383704	chr12	8383645	-	hs|12p13.31	NR_024254	family with sequence similarity 86, member A pseudogene	FAM86FP	chr12:8383704-8383645	NR_024254	Hs.694922
A_33_P3324495	-31.7648	-4.98936	31.7648	down	FALSE	Homo sapiens zinc finger protein 41 homolog (mouse) (ZFP41), mRNA [NM_173832]	286128	GO:0005622|GO:0006355|GO:0008270|GO:0007275|GO:0005634|GO:0007283|GO:0003677|GO:0046872|GO:0030154	144344875	chr8	144344816	+	hs|8q24.3	NM_173832	zinc finger protein 41 homolog (mouse)	ZFP41	chr8:144344816-144344875	NM_173832	Hs.668016
A_23_P115683	-31.5113	-4.9778	31.5113	down	FALSE	Homo sapiens Hermansky-Pudlak syndrome 6 (HPS6), mRNA [NM_024747]	79803	GO:0005792|GO:0005737|GO:0006996|GO:0016020|GO:0007596|GO:0005783|GO:0031901|GO:0043473|GO:0030318|GO:0005829|GO:0005768	103827734	chr10	103827675	+	hs|10q24.32	NM_024747	Hermansky-Pudlak syndrome 6	HPS6	chr10:103827675-103827734	NM_024747	Hs.125133
A_33_P3288159	-31.4528	-4.97512	31.4528	down	FALSE	Homo sapiens asp (abnormal spindle) homolog, microcephaly associated (Drosophila) (ASPM), transcript variant 1, mRNA [NM_018136]	259266	GO:0005516|GO:0007067|GO:0007049|GO:0005737|GO:0000922|GO:0051661|GO:0045665|GO:0005634|GO:0045769|GO:0021873|GO:0051301	197057458	chr1	197057399	-	hs|1q31.3	NM_018136	asp (abnormal spindle) homolog, microcephaly associated (Drosophila)	ASPM	chr1:197057458-197057399	NM_018136	Hs.121028
A_23_P8452	-31.2386	-4.96526	31.2386	down	FALSE	Homo sapiens LFNG O-fucosylpeptide 3-beta-N-acetylglucosaminyltransferase (LFNG), transcript variant 1, mRNA [NM_001040167]	3955	GO:0033829|GO:0007389|GO:0007386|GO:0005794|GO:0016757|GO:0005576|GO:0003674|GO:0001541|GO:0030173|GO:0000139|GO:0016020|GO:0009887|GO:0016021|GO:0007143	2568030	chr7	2567971	+	hs|7p22.3	NM_001040167	LFNG O-fucosylpeptide 3-beta-N-acetylglucosaminyltransferase	LFNG	chr7:2567971-2568030	NM_001040167	Hs.159142
A_32_P67623	-30.7657	-4.94325	30.7657	down	FALSE	Homo sapiens family with sequence similarity 120C (FAM120C), transcript variant 1, mRNA [NM_017848]	54954		54094874	chrX	54094815	-	hs|Xp11.22	NM_017848	family with sequence similarity 120C	FAM120C	chrX:54094874-54094815	NM_017848	Hs.86045
A_23_P69293	-30.6719	-4.93884	30.6719	down	FALSE	Homo sapiens choline dehydrogenase (CHDH), nuclear gene encoding mitochondrial protein, mRNA [NM_018397]	55349	GO:0005739|GO:0006066|GO:0050660|GO:0005743|GO:0008812	53851509	chr3	53851450	-	hs|3p21.1	NM_018397	choline dehydrogenase	CHDH	chr3:53851509-53851450	NM_018397	Hs.126688
A_33_P3216008	-29.5529	-4.88523	29.5529	down	FALSE	Homo sapiens spindle and kinetochore associated complex subunit 3 (SKA3), transcript variant 1, mRNA [NM_145061]	221150	GO:0005515|GO:0007067|GO:0007049|GO:0005737|GO:0000940|GO:0007059|GO:0031110|GO:0005694|GO:0005876|GO:0005856|GO:0051301	21727794	chr13	21727735	-	hs|13q12.11	NM_145061	spindle and kinetochore associated complex subunit 3	SKA3	chr13:21727794-21727735	NM_145061	Hs.88523
A_23_P30050	-29.4668	-4.88102	29.4668	down	FALSE	Homo sapiens solute carrier family 30 (zinc transporter), member 9 (SLC30A9), mRNA [NM_006345]	10463	GO:0006355|GO:0003700|GO:0016020|GO:0000166|GO:0008324|GO:0006829|GO:0005634|GO:0016021|GO:0006289|GO:0005856|GO:0055085	42088797	chr4	42088738	+	hs|4p13	NM_006345	solute carrier family 30 (zinc transporter), member 9	SLC30A9	chr4:42088738-42088797	NM_006345	Hs.479634
A_32_P235796	-29.4365	-4.87953	29.4365	down	FALSE	Homo sapiens Bardet-Biedl syndrome 12 (BBS12), transcript variant 2, mRNA [NM_152618]	166379	GO:0005929|GO:0044267|GO:0005524	123665127	chr4	123665068	+	hs|4q27	NM_152618	Bardet-Biedl syndrome 12	BBS12	chr4:123665068-123665127	NM_152618	Hs.400698
A_19_P00327354	-28.716	-4.84378	28.716	down	FALSE	BROAD Institute lincRNA (XLOC_l2_015037), lincRNA [TCONS_l2_00029078]			132267363	chr9	132267304	+	hs|9q34.11	AK057050		XLOC_l2_015037	chr9:132267304-132267363		Hs.529860
A_32_P211045	-28.6461	-4.84027	28.6461	down	FALSE	Homo sapiens dihydrofolate reductase (DHFR), mRNA [NM_000791]	1719		79922127	chr5	79922068	-	hs|5q14.1	NM_000791	dihydrofolate reductase	DHFR	chr5:79922127-79922068	NM_000791	Hs.648635
A_24_P406986	-28.5883	-4.83735	28.5883	down	FALSE	Homo sapiens solute carrier family 43, member 3 (SLC43A3), mRNA [NM_199329]	29015	GO:0016020|GO:0016021|GO:0055085	57176654	chr11	57175317	-	hs|11q12.1	NM_199329	solute carrier family 43, member 3	SLC43A3	chr11:57176654-57175317	NM_199329	Hs.99962
A_33_P3232173	-28.5136	-4.83358	28.5136	down	FALSE	paraspeckle component 1 [Source:HGNC Symbol;Acc:20320] [ENST00000338910]	55269	GO:0005515|GO:0006355|GO:0005737|GO:0042382|GO:0000166|GO:0003723|GO:0005730|GO:0005654|GO:0005634|GO:0016363	20276734	chr13	20276675	-	hs|13q12.11	BE147842	paraspeckle component 1	PSPC1	chr13:20276734-20276675		Hs.721735
A_33_P3326617	-27.8346	-4.79881	27.8346	down	FALSE	Homo sapiens fumarylacetoacetate hydrolase domain containing 1 (FAHD1), nuclear gene encoding mitochondrial protein, transcript variant 1, mRNA [NM_001018104]	81889	GO:0005739|GO:0005737|GO:0016787|GO:0047621|GO:0018773|GO:0046872|GO:0034545|GO:0005829	1890172	chr16	1890113	+	hs|16p13.3	NM_001018104	fumarylacetoacetate hydrolase domain containing 1	FAHD1	chr16:1890113-1890172	NM_001018104	Hs.513265
A_19_P00811284	-27.6925	-4.79142	27.6925	down	FALSE	Homo sapiens nuclear autoantigenic sperm protein (histone-binding) (NASP), transcript variant 2, mRNA [NM_002482]		GO:0006260|GO:0042393|GO:0007049|GO:0005737|GO:0043486|GO:0008283|GO:0005488|GO:0001824|GO:0051879|GO:0005634|GO:0015031	46084008	chr1	46083949	+	hs|1p34.1	NM_002482	nuclear autoantigenic sperm protein (histone-binding)	NASP	chr1:46083949-46084008	NM_002482
A_33_P3252359	-27.0262	-4.75629	27.0262	down	FALSE	Homo sapiens 3-hydroxybutyrate dehydrogenase, type 1 (BDH1), nuclear gene encoding mitochondrial protein, transcript variant 3, mRNA [NM_203314]	622	GO:0045471|GO:0005743|GO:0005634|GO:0005739|GO:0005543|GO:0042594|GO:0000166|GO:0005759|GO:0009725|GO:0032355|GO:0044255|GO:0051412|GO:0032868|GO:0060416|GO:0007584|GO:0042493|GO:0005730|GO:0009636|GO:0003858|GO:0001889|GO:0007420|GO:0046952|GO:0046951|GO:0008152|GO:0046950|GO:0016491|GO:0060612|GO:0046686	197236713	chr3	197236654	-	hs|3q29	NM_203314	3-hydroxybutyrate dehydrogenase, type 1	BDH1	chr3:197236713-197236654	NM_203314	Hs.274539
A_33_P3728698	-27.0015	-4.75497	27.0015	down	FALSE	Homo sapiens cDNA FLJ45248 fis, clone BRHIP2006819. [AK127183]	401472		103822199	chr8	103822140	+	hs|8q22.3	AK127183	FLJ45248 protein	FLJ45248	chr8:103822140-103822199		Hs.224506
A_24_P73075	-26.9236	-4.7508	26.9236	down	FALSE	Homo sapiens tetratricopeptide repeat domain 12 (TTC12), mRNA [NM_017868]	54970	GO:0005488	113234617	chr11	113234558	+	hs|11q23.2	NM_017868	tetratricopeptide repeat domain 12	TTC12	chr11:113234558-113234617	NM_017868	Hs.288772
A_33_P3404959	-26.7403	-4.74094	26.7403	down	FALSE	Homo sapiens chromosome 2 open reading frame 68 (C2orf68), mRNA [NM_001013649]	388969		85833846	chr2	85833787	-	hs|2p11.2	NM_001013649	chromosome 2 open reading frame 68	C2orf68	chr2:85833846-85833787	NM_001013649	Hs.516159
A_33_P3227472	-26.543	-4.73026	26.543	down	FALSE	Homo sapiens serine dehydratase-like (SDSL), mRNA [NM_138432]	113675	GO:0005739|GO:0003941|GO:0008150|GO:0006520|GO:0003674|GO:0030170|GO:0005575|GO:0004794|GO:0016829	113876080	chr12	113876021	+	hs|12q24.13	NM_138432	serine dehydratase-like	SDSL	chr12:113876021-113876080	NM_138432	Hs.337594
A_32_P116058	-26.3395	-4.71916	26.3395	down	FALSE	Homo sapiens long intergenic non-protein coding RNA 94 (LINC00094), non-coding RNA [NR_015427]	266655		136893188	chr9	136893129	+	hs|9q34.2	NR_015427	long intergenic non-protein coding RNA 94	LINC00094	chr9:136893129-136893188	NR_015427	Hs.654869
A_23_P5392	-26.318	-4.71798	26.318	down	FALSE	Homo sapiens tumor protein p53 inducible protein 3 (TP53I3), transcript variant 1, mRNA [NM_004881]	9540	GO:0048038|GO:0000166|GO:0008631|GO:0016491|GO:0008270|GO:0006739|GO:0005575|GO:0003960|GO:0070402|GO:0042803	24302356	chr2	24300615	-	hs|2p23.3	NM_004881	tumor protein p53 inducible protein 3	TP53I3	chr2:24302356-24300615	NM_004881	Hs.50649
A_23_P210515	-26.143	-4.70835	26.143	down	FALSE	Homo sapiens nuclear receptor coactivator 5 (NCOA5), mRNA [NM_020967]	57727	GO:0006355|GO:0005634|GO:0004872|GO:0005524|GO:0004812	44690371	chr20	44690312	-	hs|20q13.12	NM_020967	nuclear receptor coactivator 5	NCOA5	chr20:44690371-44690312	NM_020967	Hs.654991
A_23_P55011	-26.0475	-4.70307	26.0475	down	FALSE	Homo sapiens solute carrier family 38, member 10 (SLC38A10), transcript variant 1, mRNA [NM_001037984]	124565	GO:0016020|GO:0006865|GO:0016021|GO:0006814|GO:0006811	79218895	chr17	79218836	-	hs|17q25.3	NM_001037984	solute carrier family 38, member 10	SLC38A10	chr17:79218895-79218836	NM_001037984	Hs.352240
A_23_P343594	-25.995	-4.70016	25.995	down	FALSE	Homo sapiens ubiquitin specific peptidase 40 (USP40), mRNA [NM_018218]	55230	GO:0006511|GO:0006508|GO:0008233|GO:0008234|GO:0004221	234385112	chr2	234385053	-	hs|2q37.1	NM_018218	ubiquitin specific peptidase 40	USP40	chr2:234385112-234385053	NM_018218	Hs.96513
A_33_P3441639	-25.8028	-4.68946	25.8028	down	FALSE	PREDICTED: Homo sapiens hypothetical LOC145694 (LOC145694), miscRNA [XR_109210]	145694		69689302	chr15	69689243	-	hs|15q23	XR_109210	uncharacterized LOC145694	LOC145694	chr15:69689302-69689243	XR_109210	Hs.147229
A_23_P25433	-25.7659	-4.68739	25.7659	down	FALSE	Homo sapiens chromosome 12 open reading frame 4 (C12orf4), mRNA [NM_020374]	57102		4598660	chr12	4598601	-	hs|12p13.32	NM_020374	chromosome 12 open reading frame 4	C12orf4	chr12:4598660-4598601	NM_020374	Hs.302977
A_23_P45087	-25.7508	-4.68655	25.7508	down	FALSE	Homo sapiens zinc finger protein 107 (ZNF107), transcript variant 1, mRNA [NM_016220]	51427	GO:0005622|GO:0008150|GO:0003674|GO:0006355|GO:0008270|GO:0005634|GO:0005575|GO:0003677|GO:0046872	64171236	chr7	64171177	+	hs|7q11.21	NM_016220	zinc finger protein 107	ZNF107	chr7:64171177-64171236	NM_016220	Hs.50216
A_33_P3294372	-25.6353	-4.68006	25.6353	down	FALSE	Homo sapiens uncharacterized LOC100128881 (LOC100128881), non-coding RNA [NR_036480]	100128881		89784573	chr16	89784514	+	hs|16q24.3	NR_036480	uncharacterized LOC100128881	LOC100128881	chr16:89784514-89784573	NR_036480	Hs.666282
A_23_P251548	-25.6039	-4.67829	25.6039	down	FALSE	Homo sapiens testis expressed 261 (TEX261), mRNA [NM_144582]	113419	GO:0016020|GO:0016021	71213585	chr2	71213526	-	hs|2p13.3	NM_144582	testis expressed 261	TEX261	chr2:71213585-71213526	NM_144582	Hs.516087
A_33_P3335596	-25.5074	-4.67284	25.5074	down	FALSE	Homo sapiens chromosome 17 open reading frame 62 (C17orf62), transcript variant 4, mRNA [NM_001193653]	79415	GO:0005515|GO:0016020|GO:0016021	80401579	chr17	80401520	-	hs|17q25.3	NM_001193653	chromosome 17 open reading frame 62	C17orf62	chr17:80401579-80401520	NM_001193653	Hs.163113
A_23_P416434	-25.4967	-4.67224	25.4967	down	FALSE	Homo sapiens PHD finger protein 15 (PHF15), mRNA [NM_015288]	23338	GO:0043981|GO:0043983|GO:0043982|GO:0043966|GO:0043984|GO:0000123|GO:0008270|GO:0046872	133918603	chr5	133918544	+	hs|5q31.1	NM_015288	PHD finger protein 15	PHF15	chr5:133918544-133918603	NM_015288	Hs.483419
A_32_P165116	-25.0231	-4.64519	25.0231	down	FALSE	Homo sapiens WD repeat domain 92 (WDR92), mRNA [NM_138458]	116143	GO:0034968|GO:0006915|GO:0035064	68364466	chr2	68361908	-	hs|2p14	NM_138458	WD repeat domain 92	WDR92	chr2:68364466-68361908	NM_138458	Hs.631877
A_19_P00319035	-24.8932	-4.63768	24.8932	down	FALSE	lincRNA:chr10:118588285-118590480 reverse strand			118588468	chr10	118588409	-	hs|10q25.3				chr10:118588468-118588409
A_23_P103433	-24.7532	-4.62954	24.7532	down	FALSE	Homo sapiens organic solute carrier partner 1 (OSCP1), transcript variant 1, mRNA [NM_145047]	127700	GO:0009925|GO:0005886|GO:0006810	36883674	chr1	36883615	-	hs|1p34.3	NM_145047	organic solute carrier partner 1	OSCP1	chr1:36883674-36883615	NM_145047	Hs.202207
A_32_P206949	-24.7458	-4.62911	24.7458	down	FALSE	Homo sapiens transmembrane protein 17 (TMEM17), mRNA [NM_198276]	200728	GO:0016020|GO:0016021	62727974	chr2	62727915	-	hs|2p15	NM_198276	transmembrane protein 17	TMEM17	chr2:62727974-62727915	NM_198276	Hs.308028
A_23_P152791	-24.6681	-4.62457	24.6681	down	FALSE	Homo sapiens solute carrier family 16, member 6 (monocarboxylic acid transporter 7) (SLC16A6), transcript variant 2, mRNA [NM_004694]	9120	GO:0015718|GO:0005886|GO:0005887|GO:0008028|GO:0005624|GO:0055085|GO:0015293	66264963	chr17	66264904	-	hs|17q24.2	NM_004694	solute carrier family 16, member 6 (monocarboxylic acid transporter 7)	SLC16A6	chr17:66264963-66264904	NM_004694	Hs.42645
A_23_P259823	-24.4925	-4.61427	24.4925	down	FALSE	Homo sapiens tRNA methyltransferase 61 homolog B (S. cerevisiae) (TRMT61B), mRNA [NM_017910]	55006	GO:0016429|GO:0008168|GO:0030488|GO:0016740|GO:0008033	29092446	chr2	29087928	-	hs|2p23.2	NM_017910	tRNA methyltransferase 61 homolog B (S. cerevisiae)	TRMT61B	chr2:29092446-29087928	NM_017910	Hs.468026
A_23_P501435	-24.238	-4.5992	24.238	down	FALSE	Homo sapiens CSRP2 binding protein (CSRP2BP), transcript variant 1, mRNA [NM_020536]	57325	GO:0005515|GO:0005737|GO:0008080|GO:0043966|GO:0030274|GO:0008152|GO:0005671|GO:0005634|GO:0009790|GO:0022402	18168622	chr20	18168563	+	hs|20p11.23	NM_020536	CSRP2 binding protein	CSRP2BP	chr20:18168563-18168622	NM_020536	Hs.728790
A_33_P3306113	-23.8799	-4.57772	23.8799	down	FALSE	Homo sapiens jumonji domain containing 4 (JMJD4), transcript variant 1, mRNA [NM_023007]	65094		227918994	chr1	227918935	-	hs|1q42.13	NM_023007	jumonji domain containing 4	JMJD4	chr1:227918994-227918935	NM_023007	Hs.730779
A_24_P192301	-23.8342	-4.57496	23.8342	down	FALSE	Homo sapiens sema domain, immunoglobulin domain (Ig), short basic domain, secreted, (semaphorin) 3A (SEMA3A), mRNA [NM_006080]	10371	GO:0030424|GO:0050919|GO:0048843|GO:0006915|GO:0005576|GO:0007275|GO:0048485|GO:0030154|GO:0030425|GO:0007399|GO:0045499|GO:0007413|GO:0048841|GO:0002027|GO:0016020|GO:0007411|GO:0060666|GO:0071526|GO:0048880|GO:0004872|GO:0010633	83588248	chr7	83588189	-	hs|7q21.11	NM_006080	sema domain, immunoglobulin domain (Ig), short basic domain, secreted, (semaphorin) 3A	SEMA3A	chr7:83588248-83588189	NM_006080	Hs.252451
A_19_P00320067	-23.8251	-4.57441	23.8251	down	FALSE				852305	chr1	852246	-	hs|1p36.33	BC025320			chr1:852305-852246
A_19_P00319036	-23.7607	-4.5705	23.7607	down	FALSE	lincRNA:chr10:118588285-118590480 reverse strand			118588528	chr10	118588469	-	hs|10q25.3				chr10:118588528-118588469
A_23_P143047	-23.7084	-4.56732	23.7084	down	FALSE	Homo sapiens ATPase, H+ transporting, lysosomal 31kDa, V1 subunit E2 (ATP6V1E2), mRNA [NM_080653]	90423	GO:0008286|GO:0006879|GO:0033572|GO:0008553|GO:0001669|GO:0046961|GO:0015991|GO:0055085|GO:0033178|GO:0015992|GO:0006811|GO:0005829	46739193	chr2	46739134	-	hs|2p21	NM_080653	ATPase, H+ transporting, lysosomal 31kDa, V1 subunit E2	ATP6V1E2	chr2:46739193-46739134	NM_080653	Hs.659656
A_23_P338233	-23.6962	-4.56658	23.6962	down	FALSE	Homo sapiens BCDIN3 domain containing (BCDIN3D), mRNA [NM_181708]	144233	GO:0008168|GO:0016740	50231772	chr12	50231713	-	hs|12q13.12	NM_181708	BCDIN3 domain containing	BCDIN3D	chr12:50231772-50231713	NM_181708	Hs.142736
A_23_P333498	-23.614	-4.56157	23.614	down	FALSE	Homo sapiens endonuclease/exonuclease/phosphatase family domain containing 1 (EEPD1), mRNA [NM_030636]	80820	GO:0006281|GO:0003677	36340917	chr7	36340858	+	hs|7p14.2	NM_030636	endonuclease/exonuclease/phosphatase family domain containing 1	EEPD1	chr7:36340858-36340917	NM_030636	Hs.487994
A_33_P3240018	-23.6017	-4.56082	23.6017	down	FALSE	Homo sapiens phosphodiesterase 3B, cGMP-inhibited (PDE3B), mRNA [NM_000922]	5140	GO:0051219|GO:0005515|GO:0008286|GO:0033629|GO:0050995|GO:0004119|GO:0005783|GO:0046872|GO:0005829|GO:0030552|GO:0008144|GO:0046676|GO:0043951|GO:0006198|GO:0032045|GO:0005792|GO:0008081|GO:0032869|GO:0005794|GO:0004115|GO:0004114|GO:0030168|GO:0042593|GO:0005626|GO:0043422|GO:0007165|GO:0007162|GO:0016020|GO:0016787|GO:0007596|GO:0031018|GO:0016021	14892350	chr11	14892291	+	hs|11p15.2	NM_000922	phosphodiesterase 3B, cGMP-inhibited	PDE3B	chr11:14892291-14892350	NM_000922	Hs.445711
A_23_P74252	-23.6015	-4.56081	23.6015	down	FALSE	Homo sapiens long intergenic non-protein coding RNA 339 (LINC00339), transcript variant 1, non-coding RNA [NR_023918]	29092		22357410	chr1	22357351	+	hs|1p36.12	NR_023918	long intergenic non-protein coding RNA 339	LINC00339	chr1:22357351-22357410	NR_023918	Hs.279842
A_23_P92602	-23.5851	-4.55981	23.5851	down	FALSE	Homo sapiens ATP-binding cassette, sub-family A (ABC1), member 11, pseudogene (ABCA11P), non-coding RNA [NR_002451]	79963		419931	chr4	419872	-	hs|4p16.3	NR_002451	ATP-binding cassette, sub-family A (ABC1), member 11, pseudogene	ABCA11P	chr4:419931-419872	NR_002451	Hs.428360
A_23_P127522	-23.4586	-4.55204	23.4586	down	FALSE	Homo sapiens hydrolethalus syndrome 1 (HYLS1), transcript variant 1, mRNA [NM_145014]	219844	GO:0005813|GO:0005737|GO:0005886|GO:0005730|GO:0005634	125769963	chr11	125769904	+	hs|11q24.2	NM_145014	hydrolethalus syndrome 1	HYLS1	chr11:125769904-125769963	NM_145014	Hs.585071
A_23_P107724	-23.4159	-4.54942	23.4159	down	FALSE	Homo sapiens zinc finger protein 112 homolog (mouse) (ZFP112), transcript variant 2, mRNA [NM_013380]	7771	GO:0005622|GO:0006355|GO:0008270|GO:0005634|GO:0003677|GO:0046872	44830983	chr19	44830924	-	hs|19q13.31	NM_013380	zinc finger protein 112 homolog (mouse)	ZFP112	chr19:44830983-44830924	NM_013380	Hs.48589
A_23_P117797	-23.3643	-4.54624	23.3643	down	FALSE	Homo sapiens ceroid-lipofuscinosis, neuronal 6, late infantile, variant (CLN6), mRNA [NM_017882]	54982	GO:0044265|GO:0008219|GO:0005783|GO:0031987|GO:0045862|GO:0042803|GO:0030163|GO:0016020|GO:0001573|GO:0005789|GO:0005788|GO:0007042|GO:0016021|GO:0007040|GO:0007601|GO:0030203|GO:0008203	68500008	chr15	68499949	-	hs|15q23	NM_017882	ceroid-lipofuscinosis, neuronal 6, late infantile, variant	CLN6	chr15:68500008-68499949	NM_017882	Hs.584921
A_33_P3632937	-23.1621	-4.5337	23.1621	down	FALSE	PREDICTED: Homo sapiens hypothetical LOC100131262 (LOC100131262), miscRNA [XR_132952]	100131262		880926	chr11	880867	-	hs|11p15.5	XR_132952	uncharacterized LOC100131262	LOC100131262	chr11:880926-880867	XR_132952	Hs.657010
A_23_P66732	-23.0903	-4.52921	23.0903	down	FALSE	Homo sapiens germ cell associated 2 (haspin) (GSG2), mRNA [NM_031965]	83903	GO:0090231|GO:0031965|GO:0005813|GO:0005694|GO:0005819|GO:0005634|GO:0071459|GO:0003677|GO:0005524|GO:0007243|GO:0043231|GO:0072354|GO:0005737|GO:0007049|GO:0072355|GO:0004672|GO:0000166|GO:0004674|GO:0006468|GO:0005856|GO:0016568|GO:0007064	3629477	chr17	3629418	+	hs|17p13.2	NM_031965	germ cell associated 2 (haspin)	GSG2	chr17:3629418-3629477	NM_031965	Hs.534059
A_23_P70007	-23.0805	-4.5286	23.0805	down	FALSE	Homo sapiens hyaluronan-mediated motility receptor (RHAMM) (HMMR), transcript variant 2, mRNA [NM_012484]	3161	GO:0005737|GO:0009986|GO:0005540	162918896	chr5	162918837	+	hs|5q34	NM_012484	hyaluronan-mediated motility receptor (RHAMM)	HMMR	chr5:162918837-162918896	NM_012484	Hs.728200
A_32_P220739	-22.6578	-4.50194	22.6578	down	FALSE	Homo sapiens zinc finger protein 658 (ZNF658), mRNA [NM_033160]	26149	GO:0005622|GO:0006355|GO:0008270|GO:0005634|GO:0003677|GO:0046872	40771549	chr9	40771490	-	hs|9p13.1	NM_033160	zinc finger protein 658	ZNF658	chr9:40771549-40771490	NM_033160	Hs.522147
A_33_P3253707	-22.6452	-4.50113	22.6452	down	FALSE	Homo sapiens leucine rich repeat protein 1 (LRR1), transcript variant 1, mRNA [NM_152329]	122769		50081372	chr14	50081313	+	hs|14q21.3	NM_152329	leucine rich repeat protein 1	LRR1	chr14:50081313-50081372	NM_152329	Hs.451090
A_23_P209032	-22.6292	-4.50012	22.6292	down	FALSE	Homo sapiens zinc finger protein 302 (ZNF302), transcript variant 1, mRNA [NM_018443]	55900	GO:0005622|GO:0006355|GO:0008270|GO:0005634|GO:0003677|GO:0046872	35176651	chr19	35176592	+	hs|19q13.11	NM_018443	zinc finger protein 302	ZNF302	chr19:35176592-35176651	NM_018443	Hs.436350
A_23_P111888	-22.6121	-4.49902	22.6121	down	FALSE	Homo sapiens collagen triple helix repeat containing 1 (CTHRC1), mRNA [NM_138455]	115908	GO:0005109|GO:0017147|GO:0005581|GO:0060122|GO:0016477|GO:0090103|GO:0090177|GO:0005576|GO:0090090|GO:0060071|GO:0032092	104390327	chr8	104390268	+	hs|8q22.3	NM_138455	collagen triple helix repeat containing 1	CTHRC1	chr8:104390268-104390327	NM_138455	Hs.405614
A_23_P7083	-22.4376	-4.48785	22.4376	down	FALSE	Homo sapiens chromosome 4 open reading frame 42 (C4orf42), non-coding RNA [NR_033339]	92070		1245880	chr4	1245821	+	hs|4p16.3	NR_033339	chromosome 4 open reading frame 42	C4orf42	chr4:1245821-1245880	NR_033339	Hs.561314
A_33_P3628409	-22.3953	-4.48512	22.3953	down	FALSE	Homo sapiens DKFZp434H1419 (PKI55), non-coding RNA [NR_037701]	150967		217084849	chr2	217084790	+	hs|2q35	NR_037701	DKFZp434H1419	PKI55	chr2:217084790-217084849	NR_037701	Hs.56876
A_23_P65230	-22.2722	-4.47717	22.2722	down	FALSE	Homo sapiens transmembrane and tetratricopeptide repeat containing 4 (TMTC4), transcript variant 1, mRNA [NM_032813]	84899	GO:0016020|GO:0005488|GO:0016021	101256471	chr13	101256412	-	hs|13q32.3	NM_032813	transmembrane and tetratricopeptide repeat containing 4	TMTC4	chr13:101256471-101256412	NM_032813	Hs.730679
A_23_P333705	-21.9576	-4.45665	21.9576	down	FALSE	Homo sapiens NIMA (never in mitosis gene a)-related kinase 3 (NEK3), transcript variant 1, mRNA [NM_002498]	4752	GO:0005515|GO:0030424|GO:0005634|GO:0042995|GO:0005524|GO:0046872|GO:0005737|GO:0007049|GO:0007067|GO:0000166|GO:0004674|GO:0006468|GO:0051301	52707207	chr13	52707148	-	hs|13q14.3	NM_002498	NIMA (never in mitosis gene a)-related kinase 3	NEK3	chr13:52707207-52707148	NM_002498	Hs.409989
A_33_P3217119	-21.9273	-4.45466	21.9273	down	FALSE	Homo sapiens organic solute carrier partner 1 (OSCP1), transcript variant 2, mRNA [NM_206837]	127700	GO:0009925|GO:0005886|GO:0006810	36893980	chr1	36893921	-	hs|1p34.3	NM_206837	organic solute carrier partner 1	OSCP1	chr1:36893980-36893921	NM_206837	Hs.202207
A_33_P3285299	-21.9064	-4.45328	21.9064	down	FALSE	Homo sapiens G protein regulated inducer of neurite outgrowth 2 (GPRIN2), mRNA [NM_014696]	9721		47000568	chr10	47000509	+	hs|10q11.22	NM_014696	G protein regulated inducer of neurite outgrowth 2	GPRIN2	chr10:47000509-47000568	NM_014696	Hs.523375
A_33_P3368049	-21.7356	-4.44199	21.7356	down	FALSE	Homo sapiens uncharacterized LOC643988 (LOC643988), mRNA [NM_001242659]	643988		1533447	chr1	1533388	-	hs|1p36.33	NM_001242659	uncharacterized LOC643988	LOC643988	chr1:1533447-1533388	NM_001242659
A_32_P110872	-21.4701	-4.42426	21.4701	down	FALSE	Homo sapiens AIG2-like domain 1 (A2LD1), transcript variant 1, mRNA [NM_033110]	87769	GO:0003839|GO:0016746|GO:0042219	101183916	chr13	101183857	-	hs|13q32.3	NM_033110	AIG2-like domain 1	A2LD1	chr13:101183916-101183857	NM_033110	Hs.350868
A_33_P3392077	-21.4246	-4.4212	21.4246	down	FALSE	Homo sapiens tumor protein p53 inducible protein 3 (TP53I3), transcript variant 1, mRNA [NM_004881]	9540	GO:0048038|GO:0000166|GO:0008631|GO:0016491|GO:0008270|GO:0006739|GO:0005575|GO:0003960|GO:0070402|GO:0042803	24300563	chr2	24300504	-	hs|2p23.3	NM_004881	tumor protein p53 inducible protein 3	TP53I3	chr2:24300563-24300504	NM_004881	Hs.50649
A_23_P70897	-21.321	-4.4142	21.321	down	FALSE	Homo sapiens zinc finger, CW type with PWWP domain 1 (ZCWPW1), mRNA [NM_017984]	55063	GO:0008270|GO:0046872	99998563	chr7	99998504	-	hs|7q22.1	NM_017984	zinc finger, CW type with PWWP domain 1	ZCWPW1	chr7:99998563-99998504	NM_017984	Hs.105191
A_23_P253932	-21.291	-4.41217	21.291	down	FALSE	Homo sapiens Fas apoptotic inhibitory molecule (FAIM), transcript variant 1, mRNA [NM_001033030]	55179	GO:0005737|GO:0006916	138351873	chr3	138351814	+	hs|3q22.3	NM_001033030	Fas apoptotic inhibitory molecule	FAIM	chr3:138351814-138351873	NM_001033030	Hs.173438
A_23_P205913	-21.189	-4.40525	21.189	down	FALSE	Homo sapiens solute carrier family 24 (sodium/potassium/calcium exchanger), member 1 (SLC24A1), mRNA [NM_004727]	9187	GO:0005515|GO:0005886|GO:0005624|GO:0009642|GO:0055085|GO:0015297|GO:0016020|GO:0005887|GO:0019867|GO:0006810|GO:0006816|GO:0016021|GO:0007601|GO:0050896|GO:0006811|GO:0008273|GO:0015293	65947674	chr15	65947615	+	hs|15q22.31	NM_004727	solute carrier family 24 (sodium/potassium/calcium exchanger), member 1	SLC24A1	chr15:65947615-65947674	NM_004727	Hs.173092
A_24_P413884	-21.183	-4.40483	21.183	down	FALSE	Homo sapiens centromere protein A (CENPA), transcript variant 1, mRNA [NM_001809]	1058	GO:0005515|GO:0000236|GO:0000780|GO:0005694|GO:0006334|GO:0000132|GO:0005634|GO:0071459|GO:0003677|GO:0005829|GO:0034080|GO:0051382|GO:0044419|GO:0003682|GO:0000087|GO:0005654|GO:0000778|GO:0000278|GO:0000786|GO:0000775|GO:0000939	27016973	chr2	27016914	+	hs|2p23.3	NM_001809	centromere protein A	CENPA	chr2:27016914-27016973	NM_001809	Hs.1594
A_23_P80626	-21.1472	-4.4024	21.1472	down	FALSE	Homo sapiens proline-rich transmembrane protein 3 (PRRT3), mRNA [NM_207351]	285368	GO:0016020|GO:0016021	9987299	chr3	9987240	-	hs|3p25.3	NM_207351	proline-rich transmembrane protein 3	PRRT3	chr3:9987299-9987240	NM_207351	Hs.598147
A_33_P3247022	-21.13	-4.40122	21.13	down	FALSE	Homo sapiens cyclin E2 (CCNE2), mRNA [NM_057749]	9134	GO:0005515|GO:0000082|GO:0019901|GO:0000075|GO:0005654|GO:0005634|GO:0000079|GO:0000278|GO:0051301|GO:0005829	95892677	chr8	95892618	-	hs|8q22.1	NM_057749	cyclin E2	CCNE2	chr8:95892677-95892618	NM_057749	Hs.521693
A_23_P8640	-20.9824	-4.39111	20.9824	down	FALSE	Homo sapiens G protein-coupled estrogen receptor 1 (GPER), transcript variant 3, mRNA [NM_001039966]	2852	GO:0005794|GO:0005886|GO:0045742|GO:0004930|GO:0005783|GO:0042562|GO:0030284|GO:0000139|GO:0007186|GO:0005887|GO:0005789|GO:0004872|GO:0070374|GO:0004871|GO:0005496	1133395	chr7	1133336	+	hs|7p22.3	NM_001039966	G protein-coupled estrogen receptor 1	GPER	chr7:1133336-1133395	NM_001039966	Hs.20961
A_24_P419300	-20.7771	-4.37692	20.7771	down	FALSE	Homo sapiens uncharacterized LOC25845 (PP7080), non-coding RNA [NR_024158]	25845		470888	chr5	470829	-	hs|5p15.33	NR_024158	uncharacterized LOC25845	PP7080	chr5:470888-470829	NR_024158	Hs.719132
A_23_P336565	-20.7503	-4.37506	20.7503	down	FALSE	Homo sapiens family with sequence similarity 185, member A (FAM185A), transcript variant 1, mRNA [NM_001145268]	222234	GO:0005737	102427890	chr7	102427831	+	hs|7q22.1	NM_001145268	family with sequence similarity 185, member A	FAM185A	chr7:102427831-102427890	NM_001145268	Hs.202543
A_33_P3262625	-20.74	-4.37434	20.74	down	FALSE	Homo sapiens cat eye syndrome chromosome region, candidate 7 (non-protein coding) (CECR7), non-coding RNA [NR_015352]	100130418		17539682	chr22	17539623	+	hs|22q11.1	NR_015352	cat eye syndrome chromosome region, candidate 7 (non-protein coding)	CECR7	chr22:17539623-17539682	NR_015352	Hs.725349
A_23_P502609	-20.7018	-4.37168	20.7018	down	FALSE	Homo sapiens phosphatidylinositol glycan anchor biosynthesis, class Q (PIGQ), transcript variant 2, mRNA [NM_004204]	9091	GO:0017176|GO:0006501|GO:0016020|GO:0016757|GO:0005975|GO:0016254|GO:0005789|GO:0016021|GO:0044267|GO:0000506|GO:0043687	633636	chr16	633577	+	hs|16p13.3	NM_004204	phosphatidylinositol glycan anchor biosynthesis, class Q	PIGQ	chr16:633577-633636	NM_004204	Hs.730708
A_23_P106633	-20.6915	-4.37096	20.6915	down	FALSE	Homo sapiens DEAD (Asp-Glu-Ala-Asp) box polypeptide 28 (DDX28), nuclear gene encoding mitochondrial protein, mRNA [NM_018380]	55794	GO:0042645|GO:0008026|GO:0005739|GO:0005737|GO:0016787|GO:0000166|GO:0003723|GO:0005730|GO:0004386|GO:0005634|GO:0005524	68055311	chr16	68055252	-	hs|16q22.1	NM_018380	DEAD (Asp-Glu-Ala-Asp) box polypeptide 28	DDX28	chr16:68055311-68055252	NM_018380	Hs.458313
A_33_P3344831	-20.6387	-4.36728	20.6387	down	FALSE	Homo sapiens transmembrane protein 45A (TMEM45A), mRNA [NM_018004]	55076	GO:0016020|GO:0016021	100296257	chr3	100296198	+	hs|3q12.2	NM_018004	transmembrane protein 45A	TMEM45A	chr3:100296198-100296257	NM_018004	Hs.658956
A_23_P80778	-20.6173	-4.36578	20.6173	down	FALSE	Homo sapiens disrupted in renal carcinoma 2 (DIRC2), mRNA [NM_032839]	84925	GO:0016020|GO:0006810|GO:0016021	122598545	chr3	122598486	+	hs|3q21.1	NM_032839	disrupted in renal carcinoma 2	DIRC2	chr3:122598486-122598545	NM_032839	Hs.477346
A_23_P99292	-20.5992	-4.36452	20.5992	down	FALSE	Homo sapiens RAD51 associated protein 1 (RAD51AP1), transcript variant 2, mRNA [NM_006479]	10635	GO:0005515|GO:0006281|GO:0003690|GO:0003697|GO:0000724|GO:0003723|GO:0006310|GO:0005634|GO:0003677	4668241	chr12	4668182	+	hs|12p13.32	NM_006479	RAD51 associated protein 1	RAD51AP1	chr12:4668182-4668241	NM_006479	Hs.730696
A_23_P166526	-20.5876	-4.3637	20.5876	down	FALSE	Homo sapiens RIB43A domain with coiled-coils 2 (RIBC2), mRNA [NM_015653]	26150		45828292	chr22	45828233	+	hs|22q13.31	NM_015653	RIB43A domain with coiled-coils 2	RIBC2	chr22:45828233-45828292	NM_015653	Hs.475110
A_19_P00808461	-20.4573	-4.35454	20.4573	down	FALSE	Homo sapiens zinc finger protein 37A (ZNF37A), transcript variant 1, mRNA [NM_001007094]		GO:0005622|GO:0006355|GO:0003700|GO:0008270|GO:0005634|GO:0003677|GO:0046872	38407553	chr10	38407494	+	hs|10p11.1	NM_001007094	zinc finger protein 37A	ZNF37A	chr10:38407494-38407553	NM_001007094	Hs.278064
A_33_P3406939	-19.9633	-4.31928	19.9633	down	FALSE	Homo sapiens kinesin family member 24 (KIF24), mRNA [NM_194313]	347240	GO:0005515|GO:0005737|GO:0000166|GO:0005874|GO:0005856|GO:0003777|GO:0005524|GO:0007018	34252568	chr9	34252509	-	hs|9p13.3	NM_194313	kinesin family member 24	KIF24	chr9:34252568-34252509	NM_194313	Hs.710246
A_24_P343095	-19.8736	-4.31278	19.8736	down	FALSE	Homo sapiens dihydrofolate reductase (DHFR), mRNA [NM_000791]	1719		79924927	chr5	79924868	-	hs|5q14.1	NM_000791	dihydrofolate reductase	DHFR	chr5:79924927-79924868	NM_000791	Hs.648635
A_23_P408955	-19.8142	-4.30846	19.8142	down	FALSE	Homo sapiens E2F transcription factor 2 (E2F2), mRNA [NM_004091]	1870	GO:0005515|GO:0005667|GO:0006355|GO:0003700|GO:0006367|GO:0006915|GO:0001047|GO:0005634|GO:0003677|GO:0051726|GO:0005654|GO:0000080|GO:0000278|GO:0008134	23832992	chr1	23832933	-	hs|1p36.12	NM_004091	E2F transcription factor 2	E2F2	chr1:23832992-23832933	NM_004091	Hs.194333
A_33_P3268144	-19.8089	-4.30808	19.8089	down	FALSE	Homo sapiens zinc finger protein 614 (ZNF614), mRNA [NM_025040]	80110	GO:0005622|GO:0006355|GO:0008270|GO:0005634|GO:0003676|GO:0003677|GO:0046872	52516662	chr19	52516603	-	hs|19q13.41	NM_025040	zinc finger protein 614	ZNF614	chr19:52516662-52516603	NM_025040	Hs.292336
A_23_P48339	-19.7641	-4.30481	19.7641	down	FALSE	Homo sapiens intraflagellar transport 88 homolog (Chlamydomonas) (IFT88), transcript variant 1, mRNA [NM_175605]	8100	GO:0060426|GO:0007368|GO:0009953|GO:0009952|GO:0021537|GO:0007224|GO:0005737|GO:0016485|GO:0048568|GO:0009887|GO:0009434|GO:0005932|GO:0005856|GO:0005814|GO:0005930|GO:0060411|GO:0031512|GO:0001701|GO:0048853|GO:0045862|GO:0007399|GO:0005929|GO:0007420|GO:0005488|GO:0060271|GO:0030030|GO:0030992|GO:0042487|GO:0042733	21237703	chr13	21237644	+	hs|13q12.11	NM_175605	intraflagellar transport 88 homolog (Chlamydomonas)	IFT88	chr13:21237644-21237703	NM_175605	Hs.187376
A_33_P3267410	-19.7163	-4.30131	19.7163	down	FALSE	Homo sapiens killin, p53-regulated DNA replication inhibitor (KLLN), mRNA [NM_001126049]	100144748	GO:0007049|GO:0006915|GO:0005634|GO:0003677	89619015	chr10	89618956	-	hs|10q23.31	NM_001126049	killin, p53-regulated DNA replication inhibitor	KLLN	chr10:89619015-89618956	NM_001126049	Hs.559820
A_32_P146659	-19.7104	-4.30088	19.7104	down	FALSE	Homo sapiens uncharacterized LOC401431 (LOC401431), non-coding RNA [NR_027040]	401431		149564956	chr7	149564897	-	hs|7q36.1	NR_027040	uncharacterized LOC401431	LOC401431	chr7:149564956-149564897	NR_027040	Hs.556998
A_33_P3503537	-19.6449	-4.29608	19.6449	down	FALSE	Homo sapiens cDNA FLJ34252 fis, clone FCBBF5000061. [AK091571]	285178		217081404	chr2	217081345	+	hs|2q35	AK091571	uncharacterized LOC285178	LOC285178	chr2:217081345-217081404		Hs.586683
A_23_P215070	-19.6434	-4.29597	19.6434	down	FALSE	Homo sapiens centrosomal protein 41kDa (CEP41), mRNA [NM_018718]	95681	GO:0005813|GO:0005737|GO:0000086|GO:0005856|GO:0000278|GO:0005829	130036562	chr7	130036503	-	hs|7q32.2	NM_018718	centrosomal protein 41kDa	CEP41	chr7:130036562-130036503	NM_018718	Hs.368315
A_32_P36046	-19.5009	-4.28547	19.5009	down	FALSE	Homo sapiens chromosome 2 open reading frame 68 (C2orf68), mRNA [NM_001013649]	388969		85832769	chr2	85832710	-	hs|2p11.2	NM_001013649	chromosome 2 open reading frame 68	C2orf68	chr2:85832769-85832710	NM_001013649	Hs.516159
A_24_P248863	-19.4402	-4.28097	19.4402	down	FALSE	Homo sapiens zinc finger, CCHC domain containing 4 (ZCCHC4), mRNA [NM_024936]	29063	GO:0008168|GO:0008270|GO:0003676|GO:0046872|GO:0016740	25371610	chr4	25371551	+	hs|4p15.2	NM_024936	zinc finger, CCHC domain containing 4	ZCCHC4	chr4:25371551-25371610	NM_024936	Hs.278945
A_23_P344481	-19.3721	-4.27591	19.3721	down	FALSE	Homo sapiens storkhead box 1 (STOX1), transcript variant 1, mRNA [NM_152709]	219736	GO:0005737|GO:0005730|GO:0005634|GO:0003677	70652495	chr10	70652436	+	hs|10q22.1	NM_152709	storkhead box 1	STOX1	chr10:70652436-70652495	NM_152709	Hs.37636
A_23_P123454	-19.3598	-4.27499	19.3598	down	FALSE	Homo sapiens nudix (nucleoside diphosphate linked moiety X)-type motif 18 (NUDT18), mRNA [NM_024815]	79873	GO:0005515|GO:0016787|GO:0046872	21964671	chr8	21964612	-	hs|8p21.3	NM_024815	nudix (nucleoside diphosphate linked moiety X)-type motif 18	NUDT18	chr8:21964671-21964612	NM_024815	Hs.527101
A_24_P43681	-19.2771	-4.26882	19.2771	down	FALSE	Homo sapiens drebrin-like (DBNL), transcript variant 1, mRNA [NM_014063]	28988	GO:0005515|GO:0006915|GO:0003779|GO:0007257|GO:0030027|GO:0006921|GO:0005829|GO:0006897|GO:0005622|GO:0005737|GO:0016601|GO:0005856|GO:0008047|GO:0005938	44100440	chr7	44100381	+	hs|7p13	NM_014063	drebrin-like	DBNL	chr7:44100381-44100440	NM_014063	Hs.436500
A_33_P3230881	-19.2261	-4.265	19.2261	down	FALSE	Homo sapiens asparagine-linked glycosylation 10, alpha-1,2-glucosyltransferase homolog (S. pombe) (ALG10), mRNA [NM_032834]	84920	GO:0016758|GO:0016020|GO:0005783|GO:0005789|GO:0016021|GO:0006488|GO:0044267|GO:0043687|GO:0018279	34181115	chr12	34181056	+	hs|12p11.1	NM_032834	asparagine-linked glycosylation 10, alpha-1,2-glucosyltransferase homolog (S. pombe)	ALG10	chr12:34181056-34181115	NM_032834	Hs.730854
A_32_P3476	-19.1898	-4.26227	19.1898	down	FALSE	Homo sapiens reprimo-like (RPRML), mRNA [NM_203400]	388394	GO:0016020|GO:0016021	45055606	chr17	45055547	-	hs|17q21.32	NM_203400	reprimo-like	RPRML	chr17:45055606-45055547	NM_203400	Hs.367999
A_23_P339079	-19.0295	-4.25017	19.0295	down	FALSE	Homo sapiens zinc finger protein 573 (ZNF573), transcript variant 1, mRNA [NM_152360]	126231	GO:0005622|GO:0006355|GO:0008270|GO:0005634|GO:0003677|GO:0046872	38229314	chr19	38229255	-	hs|19q13.12	NM_152360	zinc finger protein 573	ZNF573	chr19:38229314-38229255	NM_152360	Hs.531262
A_23_P309515	-19.0234	-4.2497	19.0234	down	FALSE	Homo sapiens potassium channel tetramerisation domain containing 18 (KCTD18), mRNA [NM_152387]	130535	GO:0016020|GO:0008076|GO:0005249|GO:0006813	201354529	chr2	201354470	-	hs|2q33.1	NM_152387	potassium channel tetramerisation domain containing 18	KCTD18	chr2:201354529-201354470	NM_152387	Hs.605775
A_23_P123732	-19.0064	-4.24841	19.0064	down	FALSE	Homo sapiens chromosome 9 open reading frame 103 (C9orf103), transcript variant 1, mRNA [NM_001001551]	414328	GO:0008150|GO:0003674|GO:0005737|GO:0046316|GO:0000166|GO:0005975|GO:0004765|GO:0005524|GO:0016740	86259018	chr9	86258959	+	hs|9q21.32	NM_001001551	chromosome 9 open reading frame 103	C9orf103	chr9:86258959-86259018	NM_001001551	Hs.530261
A_33_P3384108	-18.9808	-4.24646	18.9808	down	FALSE	Homo sapiens solute carrier family 19 (folate transporter), member 1 (SLC19A1), transcript variant 1, mRNA [NM_194255]	6573	GO:0005886|GO:0015884|GO:0008518|GO:0005624|GO:0006767|GO:0008517|GO:0005542|GO:0005887|GO:0006766|GO:0006810|GO:0046655|GO:0015350|GO:0051958	46935144	chr21	46935085	-	hs|21q22.3	NM_194255	solute carrier family 19 (folate transporter), member 1	SLC19A1	chr21:46935144-46935085	NM_194255	Hs.84190
A_33_P3285047	-18.9368	-4.24312	18.9368	down	FALSE	Homo sapiens zinc finger protein 75a (ZNF75A), mRNA [NM_153028]	7627	GO:0005622|GO:0008150|GO:0003674|GO:0006355|GO:0008270|GO:0005634|GO:0003677|GO:0046872	3368553	chr16	3368494	+	hs|16p13.3	NM_153028	zinc finger protein 75a	ZNF75A	chr16:3368494-3368553	NM_153028	Hs.513292
A_23_P133058	-18.9366	-4.2431	18.9366	down	FALSE	Homo sapiens Morf4 family associated protein 1-like 1 (MRFAP1L1), mRNA [NM_203462]	114932		6709854	chr4	6709795	-	hs|4p16.1	NM_203462	Morf4 family associated protein 1-like 1	MRFAP1L1	chr4:6709854-6709795	NM_203462	Hs.593159
A_23_P500873	-18.9232	-4.24208	18.9232	down	FALSE	Homo sapiens RAD51 homolog D (S. cerevisiae) (RAD51D), transcript variant 4, mRNA [NM_133629]	5892	GO:0017111|GO:0006281|GO:0000166|GO:0006310|GO:0005634|GO:0005524|GO:0003677|GO:0008094|GO:0007131	33427686	chr17	33427627	-	hs|17q12	NM_133629	RAD51 homolog D (S. cerevisiae)	RAD51D	chr17:33427686-33427627	NM_133629	Hs.631757
A_23_P150693	-18.6835	-4.22369	18.6835	down	FALSE	Homo sapiens four jointed box 1 (Drosophila) (FJX1), mRNA [NM_014344]	24147	GO:0005576|GO:0005615	35642168	chr11	35642109	+	hs|11p13	NM_014344	four jointed box 1 (Drosophila)	FJX1	chr11:35642109-35642168	NM_014344	Hs.39384
A_23_P26928	-18.6331	-4.2198	18.6331	down	FALSE	family with sequence similarity 187, member A [Source:HGNC Symbol;Acc:35153] [ENST00000331733]			42982722	chr17	42982663	+	hs|17q21.31	AK023156			chr17:42982663-42982722		Hs.730762
A_33_P3338011	-18.6039	-4.21753	18.6039	down	FALSE	Homo sapiens zinc finger protein 480 (ZNF480), mRNA [NM_144684]	147657	GO:0005622|GO:0006355|GO:0005737|GO:0005730|GO:0008270|GO:0005634|GO:0003676|GO:0046872	52826111	chr19	52826052	+	hs|19q13.41	NM_144684	zinc finger protein 480	ZNF480	chr19:52826052-52826111	NM_144684	Hs.729317
A_33_P3263193	-18.5575	-4.21393	18.5575	down	FALSE	Homo sapiens chromosome 12 open reading frame 32 (C12orf32), transcript variant 1, non-coding RNA [NR_027363]	83695	GO:0005515|GO:0034644|GO:0007049|GO:0005694|GO:0070318|GO:0005634|GO:0000725|GO:0000077|GO:0071479	2998525	chr12	2998466	+	hs|12p13.33	NR_027363	chromosome 12 open reading frame 32	C12orf32	chr12:2998466-2998525	NR_027363	Hs.198853
A_23_P99579	-18.5439	-4.21287	18.5439	down	FALSE	Homo sapiens chromosome 14 open reading frame 142 (C14orf142), mRNA [NM_032490]	84520		93670003	chr14	93669944	-	hs|14q32.12	NM_032490	chromosome 14 open reading frame 142	C14orf142	chr14:93670003-93669944	NM_032490	Hs.20142
A_24_P393372	-18.5136	-4.21051	18.5136	down	FALSE	Homo sapiens phosphofurin acidic cluster sorting protein 2 (PACS2), transcript variant 1, mRNA [NM_001100913]	23241	GO:0005739|GO:0005783|GO:0044419|GO:0006915|GO:0005788	105864431	chr14	105864372	+	hs|14q32.33	NM_001100913	phosphofurin acidic cluster sorting protein 2	PACS2	chr14:105864372-105864431	NM_001100913	Hs.525626
A_23_P150857	-18.4697	-4.20709	18.4697	down	FALSE	Homo sapiens sulfite oxidase (SUOX), nuclear gene encoding mitochondrial protein, transcript variant 1, mRNA [NM_000456]	6821	GO:0005739|GO:0043546|GO:0005758|GO:0007584|GO:0005488|GO:0016491|GO:0009055|GO:0008482|GO:0046872|GO:0030151|GO:0020037|GO:0005829	56398739	chr12	56398680	+	hs|12q13.2	NM_000456	sulfite oxidase	SUOX	chr12:56398680-56398739	NM_000456	Hs.558403
A_32_P117170	-18.4621	-4.2065	18.4621	down	FALSE	Homo sapiens N-acyl phosphatidylethanolamine phospholipase D (NAPEPLD), transcript variant 1, mRNA [NM_001122838]	222236	GO:0006629|GO:0016787|GO:0016020|GO:0004620|GO:0009395|GO:0046872	102740667	chr7	102740608	-	hs|7q22.1	NM_001122838	N-acyl phosphatidylethanolamine phospholipase D	NAPEPLD	chr7:102740667-102740608	NM_001122838	Hs.324271
A_32_P12327	-18.4248	-4.20357	18.4248	down	FALSE	PREDICTED: Homo sapiens hypothetical LOC643783, transcript variant 2 (LOC643783), miscRNA [XR_110056]	643783		53527486	chr4	53527427	+	hs|4q12	XR_110056	uncharacterized LOC643783	LOC643783	chr4:53527427-53527486	XR_110056
A_24_P166311	-18.3635	-4.19877	18.3635	down	FALSE	Homo sapiens chromosome 5 open reading frame 54 (C5orf54), mRNA [NM_022090]	63920		159820990	chr5	159820931	-	hs|5q33.3	NM_022090	chromosome 5 open reading frame 54	C5orf54	chr5:159820990-159820931	NM_022090	Hs.529464
A_32_P46840	-18.1851	-4.18468	18.1851	down	FALSE	Homo sapiens cDNA FLJ33345 fis, clone BRACE2003713. [AK090664]	729680		21276863	chr13	21276804	-	hs|13q12.11	AK090664	uncharacterized LOC729680	LOC729680	chr13:21276863-21276804		Hs.655142
A_33_P3212172	-18.1035	-4.1782	18.1035	down	FALSE	Homo sapiens sorting nexin 22 (SNX22), mRNA [NM_024798]	79856	GO:0007154|GO:0016020|GO:0031410|GO:0035091|GO:0015031|GO:0030659|GO:0008289	64449680	chr15	64449621	+	hs|15q22.31	NM_024798	sorting nexin 22	SNX22	chr15:64449621-64449680	NM_024798	Hs.708268
A_23_P201035	-18.0588	-4.17463	18.0588	down	FALSE	Homo sapiens glucosidase, beta, acid (GBA), transcript variant 2, mRNA [NM_001005741]	2629	GO:0006629|GO:0006665|GO:0008219|GO:0043169|GO:0005975|GO:0032715|GO:0035307|GO:0005102|GO:0004348|GO:0005765|GO:0006680|GO:0016020|GO:0050728|GO:0043407|GO:0016798|GO:0071356|GO:0046513|GO:0046512|GO:0007040|GO:0023021|GO:0043202	155204686	chr1	155204627	-	hs|1q22	NM_001005741	glucosidase, beta, acid	GBA	chr1:155204686-155204627	NM_001005741	Hs.282997
A_33_P3407042	-18.0533	-4.17419	18.0533	down	FALSE	Homo sapiens UDP-Gal:betaGal beta 1,3-galactosyltransferase polypeptide 6 (B3GALT6), mRNA [NM_080605]	126792	GO:0035250|GO:0005794|GO:0016020|GO:0016757|GO:0008499|GO:0032580|GO:0005797|GO:0006486|GO:0016021|GO:0047220|GO:0006024	1170368	chr1	1170309	+	hs|1p36.33	NM_080605	UDP-Gal:betaGal beta 1,3-galactosyltransferase polypeptide 6	B3GALT6	chr1:1170309-1170368	NM_080605	Hs.284284
A_33_P3386467	-17.9828	-4.16854	17.9828	down	FALSE	Homo sapiens ribosomal protein L23a pseudogene 7 (RPL23AP7), transcript variant 4, non-coding RNA [NR_024530]	118433		114379385	chr2	114379326	-	hs|2q13	NR_024530	ribosomal protein L23a pseudogene 7	RPL23AP7	chr2:114379385-114379326	NR_024530	Hs.406135
A_24_P943815	-17.8027	-4.15403	17.8027	down	FALSE	Homo sapiens patatin-like phospholipase domain containing 4 (PNPLA4), transcript variant 1, mRNA [NM_004650]	8228	GO:0016042|GO:0008150|GO:0003674|GO:0004806|GO:0016787|GO:0008152|GO:0005575	7867118	chrX	7867059	-	hs|Xp22.31	NM_004650	patatin-like phospholipase domain containing 4	PNPLA4	chrX:7867118-7867059	NM_004650	Hs.264
A_24_P104091	-17.7895	-4.15295	17.7895	down	FALSE	Homo sapiens oral cancer overexpressed 1 (ORAOV1), mRNA [NM_153451]	220064	GO:0008150|GO:0003674|GO:0005575	69480423	chr11	69480364	-	hs|11q13.3	NM_153451	oral cancer overexpressed 1	ORAOV1	chr11:69480423-69480364	NM_153451	Hs.667996
A_23_P8380	-17.7322	-4.1483	17.7322	down	FALSE	Homo sapiens chromosome 7 open reading frame 49 (C7orf49), transcript variant 1, mRNA [NM_024033]	78996	GO:0005737	134851035	chr7	134850976	-	hs|7q33	NM_024033	chromosome 7 open reading frame 49	C7orf49	chr7:134851035-134850976	NM_024033	Hs.730714
A_23_P254842	-17.7048	-4.14607	17.7048	down	FALSE	Homo sapiens haloacid dehalogenase-like hydrolase domain containing 1 (HDHD1), transcript variant 2, mRNA [NM_012080]	8226	GO:0016791|GO:0008150|GO:0003674|GO:0016787|GO:0005575|GO:0046872|GO:0009117	6967420	chrX	6967361	-	hs|Xp22.31	NM_012080	haloacid dehalogenase-like hydrolase domain containing 1	HDHD1	chrX:6967420-6967361	NM_012080	Hs.185910
A_23_P345460	-17.6972	-4.14545	17.6972	down	FALSE	Homo sapiens pleckstrin homology domain containing, family G (with RhoGef domain) member 4 (PLEKHG4), transcript variant 1, mRNA [NM_015432]	25894	GO:0005622|GO:0005085|GO:0035023|GO:0005089	67323293	chr16	67323234	+	hs|16q22.1	NM_015432	pleckstrin homology domain containing, family G (with RhoGef domain) member 4	PLEKHG4	chr16:67323234-67323293	NM_015432	Hs.188781
A_23_P204967	-17.692	-4.14502	17.692	down	FALSE	Homo sapiens M-phase phosphoprotein 8 (MPHOSPH8), mRNA [NM_017520]	54737	GO:0003674|GO:0007049|GO:0005737|GO:0005886|GO:0005730|GO:0005634	20246170	chr13	20246111	+	hs|13q12.11	NM_017520	M-phase phosphoprotein 8	MPHOSPH8	chr13:20246111-20246170	NM_017520	Hs.728885
A_23_P149476	-17.5636	-4.13452	17.5636	down	FALSE	Homo sapiens EF-hand calcium binding domain 2 (EFCAB2), transcript variant 1, mRNA [NM_032328]	84288	GO:0005509	245246970	chr1	245246774	+	hs|1q44	NM_032328	EF-hand calcium binding domain 2	EFCAB2	chr1:245246774-245246970	NM_032328	Hs.134857
A_33_P3336103	-17.5074	-4.12989	17.5074	down	FALSE	Homo sapiens tigger transposable element derived 5 (TIGD5), mRNA [NM_032862]	84948	GO:0008150|GO:0003674|GO:0006355|GO:0005634|GO:0005575|GO:0003677|GO:0000775	144682074	chr8	144682015	+	hs|8q24.3	NM_032862	tigger transposable element derived 5	TIGD5	chr8:144682015-144682074	NM_032862	Hs.71574
A_33_P3371270	-17.4908	-4.12852	17.4908	down	FALSE	Homo sapiens taurine upregulated 1 (non-protein coding) (TUG1), non-coding RNA [NR_002323]	55000		31375300	chr22	31375241	+	hs|22q12.2	NR_002323	taurine upregulated 1 (non-protein coding)	TUG1	chr22:31375241-31375300	NR_002323
A_23_P70968	-17.4679	-4.12663	17.4679	down	FALSE	Homo sapiens homeobox A7 (HOXA7), mRNA [NM_006896]	3204	GO:0003700|GO:0048704|GO:0005634|GO:0007275|GO:0000122|GO:0001525|GO:0009952|GO:0043565|GO:0045617|GO:0045656|GO:0045944|GO:0002686|GO:0045892|GO:0001953|GO:0008134	27194490	chr7	27194431	-	hs|7p15.2	NM_006896	homeobox A7	HOXA7	chr7:27194490-27194431	NM_006896	Hs.610216
A_23_P135722	-17.4433	-4.1246	17.4433	down	FALSE	Homo sapiens betacellulin (BTC), mRNA [NM_001729]	685	GO:0043066|GO:0008284|GO:0005154|GO:0005886|GO:0051781|GO:0005625|GO:0005576|GO:0016021|GO:0008083|GO:0005615	75675897	chr4	75675838	-	hs|4q13.3	NM_001729	betacellulin	BTC	chr4:75675897-75675838	NM_001729	Hs.710156
A_33_P3400192	-17.4162	-4.12235	17.4162	down	FALSE	Homo sapiens mitogen-activated protein kinase 9 (MAPK9), transcript variant JNK2-g, mRNA [NM_001135044]	5601	GO:0005515|GO:0034142|GO:0051403|GO:0005829|GO:0005739|GO:0051090|GO:0004705|GO:0002756|GO:0000166|GO:0002755|GO:0034138|GO:0004707|GO:0034130|GO:0010744|GO:0034134|GO:0006950|GO:0007254|GO:0002224|GO:0007258|GO:0031558|GO:0005524|GO:0010628|GO:0008063|GO:0004674|GO:0045087|GO:0005654|GO:0046686|GO:0008134	179673290	chr5	179673231	-	hs|5q35.3	NM_001135044	mitogen-activated protein kinase 9	MAPK9	chr5:179673290-179673231	NM_001135044	Hs.484371
A_23_P429581	-17.3571	-4.11745	17.3571	down	FALSE	Homo sapiens transmembrane protein 67 (TMEM67), transcript variant 1, mRNA [NM_153704]	91147	GO:0005515|GO:0060170|GO:0005813|GO:0005886|GO:0005783|GO:0010826|GO:0030433|GO:0042384|GO:0005929|GO:0005737|GO:0060271|GO:0005789|GO:0051082|GO:0005932|GO:0016021|GO:0005856|GO:0030659	94827556	chr8	94822080	+	hs|8q22.1	NM_153704	transmembrane protein 67	TMEM67	chr8:94822080-94827556	NM_153704	Hs.116240
A_19_P00319398	-17.3127	-4.11376	17.3127	down	FALSE	Homo sapiens endogenous retrovirus group MER34, member 1 (ERVMER34-1), transcript variant 1, mRNA [NM_024534]		GO:0016020|GO:0016021|GO:0019012	53609761	chr4	53609702	-	hs|4q12	NM_024534	endogenous retrovirus group MER34, member 1	ERVMER34-1	chr4:53609761-53609702	NM_024534	Hs.363087
A_33_P3218699	-17.2979	-4.11252	17.2979	down	FALSE	Homo sapiens malate dehydrogenase 1B, NAD (soluble) (MDH1B), mRNA [NM_001039845]	130752	GO:0006099|GO:0000166|GO:0005975|GO:0016615|GO:0016491|GO:0006108|GO:0016616	207602556	chr2	207602497	-	hs|2q33.3	NM_001039845	malate dehydrogenase 1B, NAD (soluble)	MDH1B	chr2:207602556-207602497	NM_001039845	Hs.147816
A_23_P146830	-17.2396	-4.10765	17.2396	down	FALSE	Homo sapiens solute carrier family 25 (mitochondrial carrier; dicarboxylate transporter), member 10 (SLC25A10), nuclear gene encoding mitochondrial protein, mRNA [NM_012140]	1468	GO:0005515|GO:0005310|GO:0005975|GO:0005730|GO:0005743|GO:0006094|GO:0015114|GO:0005634|GO:0005739|GO:0015141|GO:0015297|GO:0016020|GO:0015116|GO:0015117|GO:0006810|GO:0006006|GO:0006835|GO:0016021|GO:0015140|GO:0006839	79687584	chr17	79687525	+	hs|17q25.3	NM_012140	solute carrier family 25 (mitochondrial carrier; dicarboxylate transporter), member 10	SLC25A10	chr17:79687525-79687584	NM_012140	Hs.548187
A_24_P941625	-17.2291	-4.10678	17.2291	down	FALSE	Homo sapiens zinc finger protein 70 (ZNF70), mRNA [NM_021916]	7621	GO:0005622|GO:0006355|GO:0003700|GO:0008270|GO:0005634|GO:0003677|GO:0046872	24083874	chr22	24083815	-	hs|22q11.23	NM_021916	zinc finger protein 70	ZNF70	chr22:24083874-24083815	NM_021916	Hs.382874
A_23_P52017	-17.1936	-4.1038	17.1936	down	FALSE	Homo sapiens asp (abnormal spindle) homolog, microcephaly associated (Drosophila) (ASPM), transcript variant 1, mRNA [NM_018136]	259266	GO:0005516|GO:0007067|GO:0007049|GO:0005737|GO:0000922|GO:0051661|GO:0045665|GO:0005634|GO:0045769|GO:0021873|GO:0051301	197053513	chr1	197053454	-	hs|1q31.3	NM_018136	asp (abnormal spindle) homolog, microcephaly associated (Drosophila)	ASPM	chr1:197053513-197053454	NM_018136	Hs.121028
A_24_P148094	-17.1747	-4.10221	17.1747	down	FALSE	Homo sapiens leptin receptor overlapping transcript (LEPROT), transcript variant 1, mRNA [NM_017526]	54741	GO:0008150|GO:0003674|GO:0005794|GO:0016020|GO:0000139|GO:0005887|GO:0010008|GO:0005768	65897591	chr1	65897532	+	hs|1p31.3	NM_017526	leptin receptor overlapping transcript	LEPROT	chr1:65897532-65897591	NM_017526	Hs.23581
A_24_P64653	-17.1478	-4.09995	17.1478	down	FALSE	Homo sapiens methyltransferase like 7B (METTL7B), mRNA [NM_152637]	196410	GO:0008168|GO:0008152|GO:0016740	56077696	chr12	56077637	+	hs|12q13.2	NM_152637	methyltransferase like 7B	METTL7B	chr12:56077637-56077696	NM_152637	Hs.51483
A_33_P3411427	-17.137	-4.09905	17.137	down	FALSE	Homo sapiens zinc finger protein 837 (ZNF837), transcript variant 1, mRNA [NM_001129730]	116412	GO:0005622|GO:0006355|GO:0008270|GO:0005634|GO:0003677|GO:0046872	58879052	chr19	58878993	-	hs|19q13.43	NM_001129730	zinc finger protein 837	ZNF837	chr19:58879052-58878993	NM_001129730	Hs.222236
A_19_P00317519	-17.1362	-4.09898	17.1362	down	FALSE	BJ997522 Human Wilms tumor cDNA Homo sapiens cDNA clone WKID-00154 5', mRNA sequence [BJ997522]			47559040	chr2	47558981	-	hs|2p21	BJ997522			chr2:47559040-47558981		Hs.128121
A_23_P26314	-17.1039	-4.09625	17.1039	down	FALSE	Homo sapiens zinc finger protein 319 (ZNF319), mRNA [NM_020807]	57567	GO:0005622|GO:0006355|GO:0008270|GO:0005634|GO:0003677|GO:0046872	58028710	chr16	58028651	-	hs|16q21	NM_020807	zinc finger protein 319	ZNF319	chr16:58028710-58028651	NM_020807	Hs.129268
A_24_P391431	-17.0734	-4.09367	17.0734	down	FALSE	Homo sapiens TAF9B RNA polymerase II, TATA box binding protein (TBP)-associated factor, 31kDa (TAF9B), mRNA [NM_015975]	51616	GO:0005515|GO:0006352|GO:0014070|GO:0006355|GO:0043066|GO:0005669|GO:0030307|GO:0003714|GO:0005634|GO:0000122|GO:0012501|GO:0003677|GO:0033276	77385726	chrX	77385667	-	hs|Xq21.1	NM_015975	TAF9B RNA polymerase II, TATA box binding protein (TBP)-associated factor, 31kDa	TAF9B	chrX:77385726-77385667	NM_015975	Hs.592248
A_33_P3285156	-16.9725	-4.08513	16.9725	down	FALSE	Homo sapiens uncharacterized LOC440465 (FLJ90757), non-coding RNA [NR_026857]	440465		79003098	chr17	79003039	-	hs|17q25.3	NR_026857	uncharacterized LOC440465	FLJ90757	chr17:79003098-79003039	NR_026857	Hs.448889
A_23_P127406	-16.9361	-4.08203	16.9361	down	FALSE	Homo sapiens lysine (K)-specific demethylase 4D (KDM4D), mRNA [NM_018039]	55693	GO:0006355|GO:0016491|GO:0005634|GO:0016702|GO:0046872|GO:0016568	94732411	chr11	94732352	+	hs|11q21	NM_018039	lysine (K)-specific demethylase 4D	KDM4D	chr11:94732352-94732411	NM_018039	Hs.503598
A_23_P379794	-16.8831	-4.07751	16.8831	down	FALSE	Homo sapiens phosphatidylinositol glycan anchor biosynthesis, class W (PIGW), mRNA [NM_178517]	284098	GO:0006501|GO:0016746|GO:0016020|GO:0005783|GO:0016254|GO:0005789|GO:0016021|GO:0044267|GO:0043687	34894427	chr17	34894368	+	hs|17q12	NM_178517	phosphatidylinositol glycan anchor biosynthesis, class W	PIGW	chr17:34894368-34894427	NM_178517	Hs.378885
A_23_P63232	-16.8436	-4.07413	16.8436	down	FALSE	Homo sapiens cAMP responsive element binding protein 3-like 4 (CREB3L4), mRNA [NM_130898]	148327	GO:0006986|GO:0003700|GO:0005794|GO:0005783|GO:0005634|GO:0007283|GO:0043565|GO:0000139|GO:0016020|GO:0045944|GO:0005789|GO:0046983|GO:0016021	153946725	chr1	153946666	+	hs|1q21.3	NM_130898	cAMP responsive element binding protein 3-like 4	CREB3L4	chr1:153946666-153946725	NM_130898	Hs.372924
A_33_P3216913	-16.5897	-4.05221	16.5897	down	FALSE	Homo sapiens abhydrolase domain containing 15 (ABHD15), mRNA [NM_198147]	116236	GO:0004091|GO:0016787|GO:0005576	27888454	chr17	27888395	-	hs|17q11.2	NM_198147	abhydrolase domain containing 15	ABHD15	chr17:27888454-27888395	NM_198147	Hs.106510
A_23_P164946	-16.5682	-4.05034	16.5682	down	FALSE	Homo sapiens fukutin related protein (FKRP), transcript variant 2, mRNA [NM_001039885]	79147	GO:0042383|GO:0005791|GO:0009101|GO:0005794|GO:0016010|GO:0016485|GO:0005576|GO:0005615|GO:0016740	47261036	chr19	47260977	+	hs|19q13.32	NM_001039885	fukutin related protein	FKRP	chr19:47260977-47261036	NM_001039885	Hs.515493
A_23_P354208	-16.5074	-4.04504	16.5074	down	FALSE	Homo sapiens WD repeat domain 81 (WDR81), transcript variant 2, mRNA [NM_152348]	124997	GO:0010923	1641773	chr17	1641714	+	hs|17p13.3	NM_152348	WD repeat domain 81	WDR81	chr17:1641714-1641773	NM_152348	Hs.234572
A_23_P305140	-16.3783	-4.03371	16.3783	down	FALSE	Homo sapiens chromosome 10 open reading frame 32 (C10orf32), transcript variant 2, mRNA [NM_144591]	119032		104623911	chr10	104623852	+	hs|10q24.32	NM_144591	chromosome 10 open reading frame 32	C10orf32	chr10:104623852-104623911	NM_144591	Hs.34492
A_33_P3323323	-16.3698	-4.03296	16.3698	down	FALSE	Homo sapiens zinc finger protein 497 (ZNF497), mRNA [NM_198458]	162968	GO:0005622|GO:0006355|GO:0008270|GO:0005634|GO:0003677|GO:0046872	58865784	chr19	58865725	-	hs|19q13.43	NM_198458	zinc finger protein 497	ZNF497	chr19:58865784-58865725	NM_198458	Hs.447840
A_24_P941166	-16.3636	-4.03241	16.3636	down	FALSE	Homo sapiens zinc finger protein 425 (ZNF425), mRNA [NM_001001661]	155054	GO:0005622|GO:0005737|GO:0008270|GO:0005634|GO:0045892|GO:0003677|GO:0046872	148800153	chr7	148800094	-	hs|7q36.1	NM_001001661	zinc finger protein 425	ZNF425	chr7:148800153-148800094	NM_001001661	Hs.31743
A_23_P88817	-16.2606	-4.02331	16.2606	down	FALSE	Homo sapiens malonyl-CoA decarboxylase (MLYCD), nuclear gene encoding mitochondrial protein, mRNA [NM_012213]	23417	GO:0006637|GO:0031998|GO:0050080|GO:0006085|GO:0006084|GO:0016829|GO:0005829|GO:0005739|GO:0005737|GO:0006631|GO:0004492|GO:0006633|GO:0005777	83948692	chr16	83948633	+	hs|16q23.3	NM_012213	malonyl-CoA decarboxylase	MLYCD	chr16:83948633-83948692	NM_012213	Hs.644610
A_23_P86100	-16.2527	-4.02261	16.2527	down	FALSE	Homo sapiens kelch domain containing 9 (KLHDC9), transcript variant 2, mRNA [NM_001007255]	126823		161070095	chr1	161070036	+	hs|1q23.3	NM_001007255	kelch domain containing 9	KLHDC9	chr1:161070036-161070095	NM_001007255	Hs.507290
A_19_P00805563	-16.2256	-4.0202	16.2256	down	FALSE	lincRNA:chr6:5047814-5048418 forward strand			5048361	chr6	5048302	+	hs|6p25.1				chr6:5048302-5048361
A_33_P3230254	-16.2137	-4.01914	16.2137	down	FALSE	Homo sapiens non-SMC condensin I complex, subunit G (NCAPG), mRNA [NM_022346]	64151	GO:0005515|GO:0000796|GO:0007076|GO:0007067|GO:0007049|GO:0005813|GO:0005737|GO:0005694|GO:0005634|GO:0015629|GO:0051301	17846485	chr4	17846426	+	hs|4p15.31	NM_022346	non-SMC condensin I complex, subunit G	NCAPG	chr4:17846426-17846485	NM_022346	Hs.567567
A_33_P3233565	-16.2	-4.01792	16.2	down	FALSE	Homo sapiens uroporphyrinogen III synthase (UROS), mRNA [NM_000375]	7390	GO:0071418|GO:0005739|GO:0048037|GO:0006780|GO:0006778|GO:0033014|GO:0004852|GO:0071243|GO:0046677|GO:0016829|GO:0006783|GO:0005829	127496042	chr10	127495983	-	hs|10q26.13	NM_000375	uroporphyrinogen III synthase	UROS	chr10:127496042-127495983	NM_000375	Hs.501376
A_24_P227091	-16.1958	-4.01754	16.1958	down	FALSE	Homo sapiens kinesin family member 11 (KIF11), mRNA [NM_004523]	3832	GO:0005871|GO:0019901|GO:0007100|GO:0005819|GO:0003777|GO:0005524|GO:0005829|GO:0007067|GO:0000922|GO:0005737|GO:0007049|GO:0000166|GO:0007596|GO:0016585|GO:0005876|GO:0090307|GO:0007051|GO:0007052|GO:0005856|GO:0051301|GO:0007018	94414686	chr10	94414627	+	hs|10q23.33	NM_004523	kinesin family member 11	KIF11	chr10:94414627-94414686	NM_004523	Hs.8878
A_33_P3209025	-16.0921	-4.00828	16.0921	down	FALSE	Homo sapiens zinc finger protein 623 (ZNF623), transcript variant 2, mRNA [NM_001082480]	9831	GO:0005622|GO:0006355|GO:0008270|GO:0005634|GO:0003677|GO:0046872	144735900	chr8	144735841	+	hs|8q24.3	NM_001082480	zinc finger protein 623	ZNF623	chr8:144735841-144735900	NM_001082480	Hs.694018
A_23_P322	-16.0784	-4.00705	16.0784	down	FALSE	Homo sapiens ephrin-A4 (EFNA4), transcript variant 3, mRNA [NM_182690]	1945	GO:0005005|GO:0046875|GO:0005886|GO:0005887|GO:0007267|GO:0005576|GO:0031225	155041713	chr1	155041654	+	hs|1q22	NM_182690	ephrin-A4	EFNA4	chr1:155041654-155041713	NM_182690	Hs.449913
A_24_P306720	-16.0638	-4.00575	16.0638	down	FALSE	Homo sapiens uncharacterized LOC400236 (LOC400236), non-coding RNA [NR_036500]	400236		89885680	chr14	89885621	+	hs|14q32.11	NR_036500	uncharacterized LOC400236	LOC400236	chr14:89885621-89885680	NR_036500	Hs.585207
A_32_P152437	-16.0324	-4.00292	16.0324	down	FALSE	Homo sapiens A kinase (PRKA) anchor protein 12 (AKAP12), transcript variant 1, mRNA [NM_005100]	9590	GO:0007165|GO:0005737|GO:0007186|GO:0005886|GO:0008179|GO:0030819|GO:0006605|GO:0051018|GO:0005856|GO:0010739|GO:0005938	151679487	chr6	151679428	+	hs|6q25.1	NM_005100	A kinase (PRKA) anchor protein 12	AKAP12	chr6:151679428-151679487	NM_005100	Hs.371240
A_33_P3300395	-16.0088	-4.00079	16.0088	down	FALSE	Homo sapiens apoptosis-inducing, TAF9-like domain 1 (APITD1), transcript variant A, mRNA [NM_199294]	378708	GO:0005515|GO:0071821|GO:0006352|GO:0000236|GO:0005694|GO:0005634|GO:0003677|GO:0006974|GO:0043240|GO:0005829|GO:0003690|GO:0006281|GO:0000712|GO:0003682|GO:0000087|GO:0031398|GO:0031297|GO:0000278|GO:0000775	10502730	chr1	10502671	+	hs|1p36.22	NM_199294	apoptosis-inducing, TAF9-like domain 1	APITD1	chr1:10502671-10502730	NM_199294	Hs.412311
A_23_P397543	-16.0064	-4.00057	16.0064	down	FALSE	Homo sapiens long intergenic non-protein coding RNA 174 (LINC00174), non-coding RNA [NR_026873]	285908		65841248	chr7	65841189	-	hs|7q11.21	NR_026873	long intergenic non-protein coding RNA 174	LINC00174	chr7:65841248-65841189	NR_026873	Hs.50755
A_32_P18159	-15.992	-3.99928	15.992	down	FALSE	Homo sapiens Lyrm7 homolog (mouse) (LYRM7), mRNA [NM_181705]	90624	GO:0005739	130536046	chr5	130535987	+	hs|5q23.3	NM_181705	Lyrm7 homolog (mouse)	LYRM7	chr5:130535987-130536046	NM_181705	Hs.115467
A_32_P120791	-15.9407	-3.99464	15.9407	down	FALSE	Homo sapiens cDNA clone IMAGE:4830172. [BC040303]	727916		64281487	chr6	64281428	-	hs|6q12	BC040303	uncharacterized LOC727916	LOC727916	chr6:64281487-64281428		Hs.706850
A_23_P157170	-15.9124	-3.99208	15.9124	down	FALSE	Homo sapiens DnaJ (Hsp40) homolog, subfamily C, member 30 (DNAJC30), mRNA [NM_032317]	84277	GO:0005739|GO:0006457|GO:0031072|GO:0051082	73096929	chr7	73096870	-	hs|7q11.23	NM_032317	DnaJ (Hsp40) homolog, subfamily C, member 30	DNAJC30	chr7:73096929-73096870	NM_032317	Hs.647046
A_23_P103011	-15.8934	-3.99035	15.8934	down	FALSE	Homo sapiens RAB36, member RAS oncogene family (RAB36), mRNA [NM_004914]	9609	GO:0005794|GO:0016020|GO:0000166|GO:0000139|GO:0007264|GO:0015031|GO:0005525	23506487	chr22	23506428	+	hs|22q11.23	NM_004914	RAB36, member RAS oncogene family	RAB36	chr22:23506428-23506487	NM_004914	Hs.369557
A_32_P3572	-15.868	-3.98805	15.868	down	FALSE	PREDICTED: Homo sapiens hypothetical LOC100506797, transcript variant 3 (LOC100506797), miscRNA [XR_109883]			118940578	chr2	118940519	-	hs|2q14.2	XR_109883			chr2:118940578-118940519	XR_109883
A_33_P3336780	-15.7905	-3.98098	15.7905	down	FALSE	Homo sapiens ATP-binding cassette, sub-family B (MDR/TAP), member 8 (ABCB8), nuclear gene encoding mitochondrial protein, mRNA [NM_007188]	11194	GO:0005215|GO:0005730|GO:0005743|GO:0042626|GO:0005624|GO:0005634|GO:0005740|GO:0055085|GO:0005524|GO:0005739|GO:0000166|GO:0016020|GO:0006810|GO:0016021|GO:0043190|GO:0016887	150744821	chr7	150744762	+	hs|7q36.1	NM_007188	ATP-binding cassette, sub-family B (MDR/TAP), member 8	ABCB8	chr7:150744762-150744821	NM_007188	Hs.647118
A_23_P209625	-15.6556	-3.96861	15.6556	down	FALSE	Homo sapiens cytochrome P450, family 1, subfamily B, polypeptide 1 (CYP1B1), mRNA [NM_000104]	1545	GO:0005792|GO:0006725|GO:0006805|GO:0010033|GO:0070330|GO:0005783|GO:0061298|GO:0071603|GO:0009055|GO:0009636|GO:0001525|GO:0046872|GO:0004497|GO:0008210|GO:0019825|GO:0016020|GO:0043542|GO:0005789|GO:0016712|GO:0009404|GO:0007601|GO:0055114|GO:0020037	38295503	chr2	38295444	-	hs|2p22.2	NM_000104	cytochrome P450, family 1, subfamily B, polypeptide 1	CYP1B1	chr2:38295503-38295444	NM_000104	Hs.154654
A_23_P58002	-15.6491	-3.96801	15.6491	down	FALSE	Homo sapiens T-cell leukemia translocation altered gene (TCTA), mRNA [NM_022171]	6988	GO:0016020|GO:0016021	49453595	chr3	49453536	+	hs|3p21.31	NM_022171	T-cell leukemia translocation altered gene	TCTA	chr3:49453536-49453595	NM_022171	Hs.517962
A_33_P3577142	-15.6173	-3.96508	15.6173	down	FALSE	Homo sapiens cDNA FLJ40824 fis, clone TRACH2011113. [AK098143]	283861		89281757	chr16	89281698	-	hs|16q24.3	AK098143	uncharacterized LOC283861	LOC283861	chr16:89281757-89281698		Hs.192155
A_23_P121396	-15.6002	-3.96349	15.6002	down	FALSE	Homo sapiens DnaJ (Hsp40) homolog, subfamily C, member 19 (DNAJC19), transcript variant 1, mRNA [NM_145261]	131118	GO:0005739|GO:0016020|GO:0006457|GO:0031072|GO:0006626|GO:0005743|GO:0048806|GO:0016021|GO:0015031|GO:0007601	180702067	chr3	180702008	-	hs|3q26.33	NM_145261	DnaJ (Hsp40) homolog, subfamily C, member 19	DNAJC19	chr3:180702067-180702008	NM_145261	Hs.230601
A_33_P3361681	-15.562	-3.95996	15.562	down	FALSE	Homo sapiens VMA21 vacuolar H+-ATPase homolog (S. cerevisiae) (VMA21), mRNA [NM_001017980]	203547	GO:0070072|GO:0030127|GO:0016020|GO:0005783|GO:0033116|GO:0005789|GO:0031410|GO:0016021|GO:0005764	150577768	chrX	150577709	+	hs|Xq28	NM_001017980	VMA21 vacuolar H+-ATPase homolog (S. cerevisiae)	VMA21	chrX:150577709-150577768	NM_001017980	Hs.58633
A_33_P3217649	-15.5436	-3.95825	15.5436	down	FALSE	Homo sapiens chromosome 9 open reading frame 116 (C9orf116), transcript variant 1, mRNA [NM_001048265]	138162		138387457	chr9	138387398	-	hs|9q34.3	NM_001048265	chromosome 9 open reading frame 116	C9orf116	chr9:138387457-138387398	NM_001048265	Hs.414028
A_33_P3397658	-15.4723	-3.95162	15.4723	down	FALSE	synaptopodin [Source:HGNC Symbol;Acc:30672] [ENST00000394243]	11346	GO:0005515|GO:0001725|GO:0030054|GO:0005886|GO:0051492|GO:0045202|GO:0014069|GO:0003779|GO:0042995|GO:0015629|GO:0005737|GO:0043197|GO:0045211|GO:0032233|GO:0043204|GO:0005923	150033794	chr5	150033735	+	hs|5q33.1		synaptopodin	SYNPO	chr5:150033735-150033794
A_23_P434944	-15.4602	-3.95049	15.4602	down	FALSE	Homo sapiens interleukin enhancer binding factor 3, 90kDa (ILF3), transcript variant 2, mRNA [NM_004516]	3609	GO:0003725|GO:0005515|GO:0003723|GO:0005730|GO:0005634|GO:0003677|GO:0005622|GO:0005739|GO:0005737|GO:0030529|GO:0045893|GO:0045892|GO:0000279	10795824	chr19	10795765	+	hs|19p13.2	NM_004516	interleukin enhancer binding factor 3, 90kDa	ILF3	chr19:10795765-10795824	NM_004516	Hs.465885
A_33_P3238052	-15.4223	-3.94695	15.4223	down	FALSE	Homo sapiens chromosome 12 open reading frame 24 (C12orf24), mRNA [NM_013300]	29902		110928041	chr12	110927982	+	hs|12q24.11	NM_013300	chromosome 12 open reading frame 24	C12orf24	chr12:110927982-110928041	NM_013300	Hs.436618
A_24_P928510	-15.3182	-3.93718	15.3182	down	FALSE	Homo sapiens thioesterase superfamily member 4 (THEM4), mRNA [NM_053055]	117145	GO:0008286|GO:0005739|GO:0048011|GO:0005737|GO:0005886|GO:0008543|GO:0048015|GO:0032587|GO:0042995|GO:0043231|GO:0005829	151846533	chr1	151846474	-	hs|1q21.3	NM_053055	thioesterase superfamily member 4	THEM4	chr1:151846533-151846474	NM_053055	Hs.164070
A_23_P58877	-15.2888	-3.9344	15.2888	down	FALSE	Homo sapiens golgi-associated PDZ and coiled-coil motif containing (GOPC), transcript variant 1, mRNA [NM_020399]	57120	GO:0005515|GO:0030054|GO:0005886|GO:0007289|GO:0043004|GO:0045202|GO:0042995|GO:0015031|GO:0030425|GO:0042803|GO:0005109|GO:0005737|GO:0005083|GO:0045211|GO:0051260|GO:0019717|GO:0030140|GO:0005794|GO:0014069|GO:0005624|GO:0042980|GO:0045176|GO:0006893|GO:0008022|GO:0006888|GO:0000139	117881675	chr6	117881616	-	hs|6q22.1	NM_020399	golgi-associated PDZ and coiled-coil motif containing	GOPC	chr6:117881675-117881616	NM_020399	Hs.191539
A_23_P408167	-15.2688	-3.93252	15.2688	down	FALSE	Homo sapiens G protein-coupled receptor associated sorting protein 2 (GPRASP2), transcript variant 1, mRNA [NM_001004051]	114928		101972525	chrX	101972466	+	hs|Xq22.1	NM_001004051	G protein-coupled receptor associated sorting protein 2	GPRASP2	chrX:101972466-101972525	NM_001004051	Hs.522729
A_23_P365844	-15.1028	-3.91674	15.1028	down	FALSE	Homo sapiens EP300 interacting inhibitor of differentiation 2 (EID2), mRNA [NM_153232]	163126	GO:0005515|GO:0005730|GO:0046332|GO:0005634|GO:0007275|GO:0030154|GO:0005622|GO:0007183|GO:0007181|GO:0007517|GO:0042127|GO:0017015|GO:0045892|GO:0030512	40029628	chr19	40029569	-	hs|19q13.2	NM_153232	EP300 interacting inhibitor of differentiation 2	EID2	chr19:40029628-40029569	NM_153232	Hs.18949
A_33_P3222045	-15.0999	-3.91646	15.0999	down	FALSE	Homo sapiens family with sequence similarity 86, member A (FAM86A), transcript variant 1, mRNA [NM_201400]	196483		5134584	chr16	5134526	-	hs|16p13.3	NM_201400	family with sequence similarity 86, member A	FAM86A	chr16:5134584-5134526	NM_201400	Hs.406461
A_23_P5742	-15.0815	-3.91471	15.0815	down	FALSE	Homo sapiens coiled-coil domain containing 121 (CCDC121), transcript variant 3, mRNA [NM_024584]	79635		27848758	chr2	27848699	-	hs|2p23.3	NM_024584	coiled-coil domain containing 121	CCDC121	chr2:27848758-27848699	NM_024584	Hs.21081
A_23_P166566	-15.0724	-3.91384	15.0724	down	FALSE	Homo sapiens coiled-coil domain containing 48 (CCDC48), mRNA [NM_024768]	79825		128759554	chr3	128759495	+	hs|3q21.3	NM_024768	coiled-coil domain containing 48	CCDC48	chr3:128759495-128759554	NM_024768	Hs.134807
A_33_P3247803	-15.0604	-3.91269	15.0604	down	FALSE	Homo sapiens RNA binding motif protein 12B (RBM12B), mRNA [NM_203390]	389677	GO:0000166|GO:0003723	94744100	chr8	94744041	-	hs|8q22.1	NM_203390	RNA binding motif protein 12B	RBM12B	chr8:94744100-94744041	NM_203390	Hs.606916
A_23_P138725	-15.0382	-3.91056	15.0382	down	FALSE	Homo sapiens MARVEL domain containing 1 (MARVELD1), mRNA [NM_031484]	83742	GO:0007049|GO:0005737|GO:0005886|GO:0005634|GO:0016021|GO:0005856	99477878	chr10	99477819	+	hs|10q24.2	NM_031484	MARVEL domain containing 1	MARVELD1	chr10:99477819-99477878	NM_031484	Hs.730701
A_23_P365086	-15.0289	-3.90967	15.0289	down	FALSE	Homo sapiens ankyrin repeat domain 5 (ANKRD5), transcript variant 1, mRNA [NM_022096]	63926	GO:0005509	10036343	chr20	10036284	+	hs|20p12.2	NM_022096	ankyrin repeat domain 5	ANKRD5	chr20:10036284-10036343	NM_022096	Hs.70903
A_23_P306479	-15.0155	-3.90838	15.0155	down	FALSE	Homo sapiens uncharacterized LOC100009676 (LOC100009676), non-coding RNA [NR_024407]	100009676		101396323	chr3	101396264	+	hs|3q12.3	NR_024407	uncharacterized LOC100009676	LOC100009676	chr3:101396264-101396323	NR_024407	Hs.301956
A_24_P89872	-14.9842	-3.90537	14.9842	down	FALSE	Homo sapiens zinc finger protein 189 (ZNF189), transcript variant 2, mRNA [NM_197977]	7743	GO:0005622|GO:0003700|GO:0008270|GO:0005634|GO:0000122|GO:0003677|GO:0046872	104172797	chr9	104172738	+	hs|9q31.1	NM_197977	zinc finger protein 189	ZNF189	chr9:104172738-104172797	NM_197977	Hs.50123
A_23_P75038	-14.962	-3.90323	14.962	down	FALSE	Homo sapiens DNA cross-link repair 1A (DCLRE1A), mRNA [NM_014881]	9937	GO:0007067|GO:0007049|GO:0006281|GO:0016787|GO:0005730|GO:0005634|GO:0051301	115594668	chr10	115594609	-	hs|10q25.3	NM_014881	DNA cross-link repair 1A	DCLRE1A	chr10:115594668-115594609	NM_014881	Hs.1560
A_33_P3277447	-14.9362	-3.90074	14.9362	down	FALSE	Homo sapiens solute carrier family 26 (sulfate transporter), member 2 (SLC26A2), mRNA [NM_000112]	1836	GO:0005215|GO:0015116|GO:0005886|GO:0001503|GO:0005887|GO:0008272|GO:0008271|GO:0005624|GO:0055085|GO:0006811	149366884	chr5	149366825	+	hs|5q32	NM_000112	solute carrier family 26 (sulfate transporter), member 2	SLC26A2	chr5:149366825-149366884	NM_000112	Hs.302738
A_19_P00320396	-14.8885	-3.89613	14.8885	down	FALSE	Homo sapiens HLA complex group 18 (non-protein coding) (HCG18), non-coding RNA [NR_024052]			30262563	chr6	30262504	-	hs|6p22.1	NR_024052	HLA complex group 18 (non-protein coding)	HCG18	chr6:30262563-30262504	NR_024052	Hs.485041
A_32_P88905	-14.8826	-3.89555	14.8826	down	FALSE				49549271	chr13	49549212	-	hs|13q14.2				chr13:049549271-049549212
A_23_P162127	-14.8619	-3.89355	14.8619	down	FALSE	Homo sapiens coiled-coil domain containing 90B (CCDC90B), mRNA [NM_021825]	60492	GO:0005739|GO:0016020|GO:0016021	82972738	chr11	82972679	-	hs|11q14.1	NM_021825	coiled-coil domain containing 90B	CCDC90B	chr11:82972738-82972679	NM_021825	Hs.368866
A_33_P3270657	-14.8458	-3.89199	14.8458	down	FALSE	Homo sapiens family with sequence similarity 111, member B (FAM111B), transcript variant 1, mRNA [NM_198947]	374393	GO:0003824	58894860	chr11	58894801	+	hs|11q12.1	NM_198947	family with sequence similarity 111, member B	FAM111B	chr11:58894801-58894860	NM_198947	Hs.186579
A_23_P155711	-14.8085	-3.88836	14.8085	down	FALSE	Homo sapiens nei endonuclease VIII-like 3 (E. coli) (NEIL3), mRNA [NM_018248]	55247	GO:0003906|GO:0000405|GO:0005634|GO:0016829|GO:0046872|GO:0003684|GO:0005622|GO:0019104|GO:0003690|GO:0003697|GO:0006284|GO:0008270|GO:0006289	178283546	chr4	178283487	+	hs|4q34.3	NM_018248	nei endonuclease VIII-like 3 (E. coli)	NEIL3	chr4:178283487-178283546	NM_018248	Hs.405467
A_23_P401084	-14.8067	-3.88818	14.8067	down	FALSE	Homo sapiens zinc finger protein 575 (ZNF575), mRNA [NM_174945]	284346	GO:0005622|GO:0006355|GO:0008270|GO:0005634|GO:0003677|GO:0046872	44040076	chr19	44040017	+	hs|19q13.31	NM_174945	zinc finger protein 575	ZNF575	chr19:44040017-44040076	NM_174945	Hs.213534
A_24_P286465	-14.7887	-3.88642	14.7887	down	FALSE	Homo sapiens purine-rich element binding protein B (PURB), mRNA [NM_033224]	5814	GO:0003700|GO:0005634|GO:0046332|GO:0032422|GO:0003729|GO:0003677|GO:0003690|GO:0003697|GO:0045637|GO:0005662|GO:0045892|GO:0000900|GO:0008134	44916101	chr7	44916042	-	hs|7p13	NM_033224	purine-rich element binding protein B	PURB	chr7:44916101-44916042	NM_033224	Hs.728785
A_24_P184388	-14.749	-3.88255	14.749	down	FALSE	Homo sapiens leucine rich transmembrane and 0-methyltransferase domain containing (LRTOMT), transcript variant 1, mRNA [NM_145309]	220074	GO:0005737|GO:0016020|GO:0016206|GO:0007605|GO:0016021|GO:0005575|GO:0042135|GO:0042424|GO:0016740|GO:0060117	71807794	chr11	71807735	+	hs|11q13.4	NM_145309	leucine rich transmembrane and 0-methyltransferase domain containing	LRTOMT	chr11:71807735-71807794	NM_145309	Hs.317243
A_33_P3237403	-14.7228	-3.87998	14.7228	down	FALSE	Homo sapiens zinc finger protein 100 (ZNF100), mRNA [NM_173531]	163227	GO:0005622|GO:0006355|GO:0008270|GO:0005634|GO:0003677|GO:0046872	21906939	chr19	21906880	-	hs|19p12	NM_173531	zinc finger protein 100	ZNF100	chr19:21906939-21906880	NM_173531	Hs.365142
A_23_P315789	-14.7138	-3.8791	14.7138	down	FALSE	Homo sapiens regulatory factor X-associated protein (RFXAP), mRNA [NM_000538]	5994	GO:0006355|GO:0003700|GO:0003713|GO:0005634|GO:0003677	37402600	chr13	37402541	+	hs|13q13.3	NM_000538	regulatory factor X-associated protein	RFXAP	chr13:37402541-37402600	NM_000538	Hs.24422
A_33_P3372413	-14.7068	-3.87841	14.7068	down	FALSE	Q6NUR1_HUMAN (Q6NUR1) Chromosome condensation protein G, partial (11%) [THC2788944]			30297951	chr15	30297892	+	hs|15q13.1				chr15:030297892-030297951
A_23_P105625	-14.6695	-3.87475	14.6695	down	FALSE	Homo sapiens coenzyme Q5 homolog, methyltransferase (S. cerevisiae) (COQ5), nuclear gene encoding mitochondrial protein, mRNA [NM_032314]	84274	GO:0005739|GO:0006744|GO:0008168|GO:0016740	120941375	chr12	120941316	-	hs|12q24.31	NM_032314	coenzyme Q5 homolog, methyltransferase (S. cerevisiae)	COQ5	chr12:120941375-120941316	NM_032314	Hs.17250
A_23_P308150	-14.6418	-3.87202	14.6418	down	FALSE	Homo sapiens family with sequence similarity 123B (FAM123B), mRNA [NM_152424]	139285	GO:0005737|GO:0005886|GO:0005634|GO:0016055	63405059	chrX	63405000	-	hs|Xq11.2	NM_152424	family with sequence similarity 123B	FAM123B	chrX:63405059-63405000	NM_152424	Hs.314225
A_32_P89679	-14.6248	-3.87035	14.6248	down	FALSE	Homo sapiens asparagine-linked glycosylation 10, alpha-1,2-glucosyltransferase homolog B (yeast) (ALG10B), mRNA [NM_001013620]	144245	GO:0016758|GO:0005886|GO:0005789|GO:0016021|GO:0006488|GO:0044267|GO:0043687|GO:0018279	38723007	chr12	38722948	+	hs|12q12	NM_001013620	asparagine-linked glycosylation 10, alpha-1,2-glucosyltransferase homolog B (yeast)	ALG10B	chr12:38722948-38723007	NM_001013620	Hs.259305
A_32_P96036	-14.6199	-3.86986	14.6199	down	FALSE	Homo sapiens mex-3 homolog A (C. elegans) (MEX3A), mRNA [NM_001093725]	92312	GO:0005737|GO:0000932|GO:0003723|GO:0008270|GO:0005634|GO:0046872	156042043	chr1	156041984	-	hs|1q22	NM_001093725	mex-3 homolog A (C. elegans)	MEX3A	chr1:156042043-156041984	NM_001093725	Hs.591496
A_24_P271363	-14.6041	-3.8683	14.6041	down	FALSE	Homo sapiens CDP-diacylglycerol synthase (phosphatidate cytidylyltransferase) 2 (CDS2), mRNA [NM_003818]	8760	GO:0005739|GO:0016020|GO:0004605|GO:0016779|GO:0005743|GO:0016021|GO:0008654	5171950	chr20	5171891	+	hs|20p12.3	NM_003818	CDP-diacylglycerol synthase (phosphatidate cytidylyltransferase) 2	CDS2	chr20:5171891-5171950	NM_003818	Hs.472027
A_33_P3846177	-14.4905	-3.85703	14.4905	down	FALSE	Homo sapiens beta-1,4-N-acetyl-galactosaminyl transferase 1 (B4GALNT1), mRNA [NM_001478]	2583	GO:0005794|GO:0005886|GO:0006687|GO:0005975|GO:0019915|GO:0005624|GO:0007283|GO:0030173|GO:0000139|GO:0003947|GO:0001574|GO:0016021|GO:0030259	58020014	chr12	58019955	-	hs|12q13.3	NM_001478	beta-1,4-N-acetyl-galactosaminyl transferase 1	B4GALNT1	chr12:58020014-58019955	NM_001478	Hs.159481
A_23_P131935	-14.4743	-3.85542	14.4743	down	FALSE	Homo sapiens fermitin family member 1 (FERMT1), mRNA [NM_017671]	55612	GO:0090162|GO:0051546|GO:0030054|GO:0005886|GO:0032587|GO:0042995|GO:0043616|GO:0005829|GO:0005737|GO:0031941|GO:0005488|GO:0005856|GO:0007155|GO:0005925	6055889	chr20	6055830	-	hs|20p12.3	NM_017671	fermitin family member 1	FERMT1	chr20:6055889-6055830	NM_017671	Hs.472054
A_23_P18598	-14.4732	-3.85531	14.4732	down	FALSE	Homo sapiens phosphatidylinositol 4-kinase type 2 beta (PI4K2B), mRNA [NM_018323]	55300	GO:0004430|GO:0005737|GO:0016020|GO:0000166|GO:0016301|GO:0005524|GO:0016740	25280046	chr4	25279987	+	hs|4p15.2	NM_018323	phosphatidylinositol 4-kinase type 2 beta	PI4K2B	chr4:25279987-25280046	NM_018323	Hs.191701
A_23_P143348	-14.4464	-3.85264	14.4464	down	FALSE	Homo sapiens ovo-like 2 (Drosophila) (OVOL2), mRNA [NM_021220]	58495	GO:0045746|GO:0008285|GO:0044212|GO:0010837|GO:0001755|GO:0060214|GO:0005634|GO:0001525|GO:0009953|GO:0003677|GO:0046872|GO:0001842|GO:0060347|GO:0045617|GO:0001947|GO:0005622|GO:0007507|GO:0010944|GO:0048557|GO:0060716|GO:0051726|GO:0008270|GO:0045893|GO:0045892	18005078	chr20	18005019	-	hs|20p11.23	NM_021220	ovo-like 2 (Drosophila)	OVOL2	chr20:18005078-18005019	NM_021220	Hs.710157
A_24_P149124	-14.4086	-3.84886	14.4086	down	FALSE	Homo sapiens chromosome 5 open reading frame 13 (C5orf13), transcript variant 1, mRNA [NM_004772]	9315	GO:0031103|GO:0005737|GO:0045664|GO:0005634|GO:0017015	111065150	chr5	111065091	-	hs|5q22.1	NM_004772	chromosome 5 open reading frame 13	C5orf13	chr5:111065150-111065091	NM_004772	Hs.36053
A_33_P3234472	-14.3836	-3.84635	14.3836	down	FALSE	Homo sapiens uncharacterized LOC284751 (LOC284751), non-coding RNA [NR_034124]	284751		48931456	chr20	48931397	+	hs|20q13.13	NR_034124	uncharacterized LOC284751	LOC284751	chr20:48931397-48931456	NR_034124	Hs.282325
A_33_P3234989	-14.333	-3.84127	14.333	down	FALSE	Homo sapiens intraflagellar transport 81 homolog (Chlamydomonas) (IFT81), transcript variant 1, mRNA [NM_014055]	28981	GO:0030992|GO:0009434|GO:0007275|GO:0007283|GO:0030154	110656506	chr12	110656447	+	hs|12q24.11	NM_014055	intraflagellar transport 81 homolog (Chlamydomonas)	IFT81	chr12:110656447-110656506	NM_014055	Hs.528382
A_23_P383278	-14.3107	-3.83903	14.3107	down	FALSE	Homo sapiens pyrroline-5-carboxylate reductase-like (PYCRL), mRNA [NM_023078]	65263	GO:0000166|GO:0016491|GO:0008652|GO:0006561|GO:0042802|GO:0016616|GO:0004735	144686701	chr8	144686642	-	hs|8q24.3	NM_023078	pyrroline-5-carboxylate reductase-like	PYCRL	chr8:144686701-144686642	NM_023078	Hs.165186
A_23_P54376	-14.2865	-3.83658	14.2865	down	FALSE	Homo sapiens stomatin (EPB72)-like 1 (STOML1), mRNA [NM_004809]	9399	GO:0008150|GO:0003674|GO:0032934|GO:0016020|GO:0016021|GO:0005575	74275622	chr15	74275563	-	hs|15q24.1	NM_004809	stomatin (EPB72)-like 1	STOML1	chr15:74275622-74275563	NM_004809	Hs.194816
A_33_P3323718	-14.2587	-3.83377	14.2587	down	FALSE	Homo sapiens uveal autoantigen with coiled-coil domains and ankyrin repeats (UACA), transcript variant 2, mRNA [NM_001008224]	55075	GO:0048471|GO:0042347|GO:0043065|GO:0008630|GO:0008631|GO:0005624|GO:0005576|GO:0005625|GO:0005634|GO:0005635|GO:0005829|GO:0043280|GO:0005739|GO:0003674|GO:0008150|GO:0005737|GO:0043293|GO:0050728|GO:0042307|GO:0005856|GO:0009411	70947058	chr15	70946999	-	hs|15q23	NM_001008224	uveal autoantigen with coiled-coil domains and ankyrin repeats	UACA	chr15:70947058-70946999	NM_001008224	Hs.108049
A_23_P74278	-14.2298	-3.83084	14.2298	down	FALSE	Homo sapiens phosphodiesterase 4B, cAMP-specific (PDE4B), transcript variant d, mRNA [NM_001037341]	5142	GO:0007165|GO:0048471|GO:0008081|GO:0005737|GO:0016787|GO:0004115|GO:0005634|GO:0005625|GO:0005626|GO:0046872|GO:0006198|GO:0005829	66839848	chr1	66839789	+	hs|1p31.3	NM_001037341	phosphodiesterase 4B, cAMP-specific	PDE4B	chr1:66839789-66839848	NM_001037341	Hs.198072
A_32_P17635	-14.1903	-3.82683	14.1903	down	FALSE	Homo sapiens serine/arginine-rich splicing factor 8 (SRSF8), mRNA [NM_032102]	10929	GO:0008380|GO:0006397|GO:0000166|GO:0003723|GO:0005634	94804215	chr11	94804156	+	hs|11q21	NM_032102	serine/arginine-rich splicing factor 8	SRSF8	chr11:94804156-94804215	NM_032102	Hs.476680
A_24_P300483	-14.185	-3.8263	14.185	down	FALSE	Homo sapiens chromosome 7 open reading frame 25 (C7orf25), transcript variant 2, mRNA [NM_024054]	79020		42949810	chr7	42949751	-	hs|7p14.1	NM_024054	chromosome 7 open reading frame 25	C7orf25	chr7:42949810-42949751	NM_024054	Hs.709957
A_23_P166677	-14.1743	-3.82521	14.1743	down	FALSE	Homo sapiens major facilitator superfamily domain containing 1 (MFSD1), transcript variant 1, mRNA [NM_022736]	64747	GO:0016020|GO:0016021|GO:0055085	158547370	chr3	158547311	+	hs|3q25.32	NM_022736	major facilitator superfamily domain containing 1	MFSD1	chr3:158547311-158547370	NM_022736	Hs.58663
A_24_P141629	-14.1686	-3.82463	14.1686	down	FALSE	Homo sapiens family with sequence similarity 111, member A (FAM111A), transcript variant 1, mRNA [NM_022074]	63901	GO:0004252|GO:0006508|GO:0003824	58921694	chr11	58921635	+	hs|11q12.1	NM_022074	family with sequence similarity 111, member A	FAM111A	chr11:58921635-58921694	NM_022074	Hs.150651
A_33_P3352782	-14.1171	-3.81937	14.1171	down	FALSE	Homo sapiens transmembrane and coiled-coil domains 7 (TMCO7), mRNA [NM_024562]	79613	GO:0016020|GO:0005488|GO:0016021	69119083	chr16	69119024	+	hs|16q22.1	NM_024562	transmembrane and coiled-coil domains 7	TMCO7	chr16:69119024-69119083	NM_024562	Hs.13526
A_33_P3387524	-14.0701	-3.81456	14.0701	down	FALSE	Homo sapiens DEP domain containing 1 (DEPDC1), transcript variant 1, mRNA [NM_001114120]	55635	GO:0035556|GO:0005515|GO:0017053|GO:0005634|GO:0045892|GO:0005096	68941036	chr1	68940977	-	hs|1p31.2	NM_001114120	DEP domain containing 1	DEPDC1	chr1:68941036-68940977	NM_001114120	Hs.445098
A_19_P00315533	-14.0593	-3.81345	14.0593	down	FALSE	lincRNA:chr19:28293532-28294380 forward strand			28294227	chr19	28294168	+	hs|19p11				chr19:28294168-28294227
A_23_P376870	-14.0443	-3.81191	14.0443	down	FALSE	Homo sapiens chromosome 14 open reading frame 79 (C14orf79), mRNA [NM_174891]	122616		105461139	chr14	105461080	+	hs|14q32.33	NM_174891	chromosome 14 open reading frame 79	C14orf79	chr14:105461080-105461139	NM_174891	Hs.27183
A_32_P114284	-14.0338	-3.81084	14.0338	down	FALSE	Homo sapiens IKAROS family zinc finger 2 (Helios) (IKZF2), transcript variant 2, mRNA [NM_001079526]	22807	GO:0005622|GO:0008150|GO:0003674|GO:0006355|GO:0046982|GO:0045944|GO:0008270|GO:0005634|GO:0003677|GO:0046872|GO:0042803	213864595	chr2	213864536	-	hs|2q34	NM_001079526	IKAROS family zinc finger 2 (Helios)	IKZF2	chr2:213864595-213864536	NM_001079526	Hs.604950
A_23_P304110	-14.0097	-3.80835	14.0097	down	FALSE	Homo sapiens ankyrin repeat domain 43 (ANKRD43), mRNA [NM_175873]	134548		132152475	chr5	132152416	+	hs|5q31.1	NM_175873	ankyrin repeat domain 43	ANKRD43	chr5:132152416-132152475	NM_175873	Hs.13308
A_33_P3367984	-13.9922	-3.80655	13.9922	down	FALSE	Homo sapiens ATP-binding cassette, sub-family A (ABC1), member 12 (ABCA12), transcript variant 1, mRNA [NM_173076]	26154	GO:0019725|GO:0016020|GO:0000166|GO:0006869|GO:0006810|GO:0005743|GO:0016021|GO:0016887|GO:0005524	215796336	chr2	215796277	-	hs|2q35	NM_173076	ATP-binding cassette, sub-family A (ABC1), member 12	ABCA12	chr2:215796336-215796277	NM_173076	Hs.134585
A_33_P3213362	-13.9736	-3.80463	13.9736	down	FALSE	Homo sapiens cancer susceptibility candidate 2 (non-protein coding) (CASC2), transcript variant 1, non-coding RNA [NR_026939]	255082		119969623	chr10	119969564	+	hs|10q26.11	NR_026939	cancer susceptibility candidate 2 (non-protein coding)	CASC2	chr10:119969564-119969623	NR_026939	Hs.89387
A_23_P117852	-13.9017	-3.79719	13.9017	down	FALSE	Homo sapiens KIAA0101 (KIAA0101), transcript variant 1, mRNA [NM_014736]	9768	GO:0005739|GO:0005634	64657906	chr15	64657847	-	hs|15q22.31	NM_014736	KIAA0101	KIAA0101	chr15:64657906-64657847	NM_014736	Hs.81892
A_23_P21706	-13.8897	-3.79595	13.8897	down	FALSE	Homo sapiens CTP synthase (CTPS), mRNA [NM_001905]	1503	GO:0006241|GO:0015949|GO:0016874|GO:0042493|GO:0006221|GO:0055086|GO:0005575|GO:0005524|GO:0005829|GO:0006139|GO:0000166|GO:0003883|GO:0006541	41478142	chr1	41478082	+	hs|1p34.2	NM_001905	CTP synthase	CTPS	chr1:41478082-41478142	NM_001905	Hs.473087
A_23_P69877	-13.8795	-3.79488	13.8795	down	FALSE	Homo sapiens zinc finger protein 62 homolog (mouse) (ZFP62), transcript variant 1, mRNA [NM_152283]	643836	GO:0005622|GO:0006355|GO:0008270|GO:0005634|GO:0003676|GO:0046872	180274691	chr5	180274632	-	hs|5q35.3	NM_152283	zinc finger protein 62 homolog (mouse)	ZFP62	chr5:180274691-180274632	NM_152283	Hs.509227
A_33_P3288219	-13.8791	-3.79484	13.8791	down	FALSE	Homo sapiens cDNA FLJ45684 fis, clone FCBBF3005160. [AK127589]	400666		644430	chr19	644371	-	hs|19p13.3	AK127589	FLJ45684 locus	FLJ45684	chr19:644430-644371
A_32_P92399	-13.8381	-3.79057	13.8381	down	FALSE	Homo sapiens component of oligomeric golgi complex 8 (COG8), mRNA [NM_032382]	84342	GO:0005794|GO:0016020|GO:0000139|GO:0017119|GO:0015031	69362884	chr16	69362825	-	hs|16q22.1	NM_032382	component of oligomeric golgi complex 8	COG8	chr16:69362884-69362825	NM_032382	Hs.130849
A_23_P56553	-13.8162	-3.78829	13.8162	down	FALSE	Homo sapiens methyltransferase like 8 (METTL8), mRNA [NM_024770]	79828	GO:0005737|GO:0008168|GO:0008152|GO:0005634|GO:0016740	172180571	chr2	172180512	-	hs|2q31.1	NM_024770	methyltransferase like 8	METTL8	chr2:172180571-172180512	NM_024770	Hs.135146
A_23_P165788	-13.7904	-3.7856	13.7904	down	FALSE	Homo sapiens phosphatase, orphan 2 (PHOSPHO2), transcript variant 2, mRNA [NM_001008489]	493911	GO:0016787|GO:0008152|GO:0046872|GO:0033883	170558115	chr2	170558056	+	hs|2q31.1	NM_001008489	phosphatase, orphan 2	PHOSPHO2	chr2:170558056-170558115	NM_001008489	Hs.655150
A_23_P388190	-13.7735	-3.78382	13.7735	down	FALSE	Homo sapiens death inducer-obliterator 1 (DIDO1), transcript variant 4, mRNA [NM_033081]	11083	GO:0005737|GO:0006915|GO:0008270|GO:0005634|GO:0046872|GO:0006351	61509639	chr20	61509580	-	hs|20q13.33	NM_033081	death inducer-obliterator 1	DIDO1	chr20:61509639-61509580	NM_033081	Hs.517172
A_24_P775249	-13.7337	-3.77965	13.7337	down	FALSE	Homo sapiens uncharacterized LOC400657 (LOC400657), non-coding RNA [NR_024484]	400657		72260621	chr18	72260562	-	hs|18q22.3	NR_024484	uncharacterized LOC400657	LOC400657	chr18:72260621-72260562	NR_024484	Hs.61508
A_23_P73150	-13.7255	-3.77879	13.7255	down	FALSE	Homo sapiens tetratricopeptide repeat domain 25 (TTC25), mRNA [NM_031421]	83538	GO:0005737|GO:0005488	40117583	chr17	40117524	+	hs|17q21.2	NM_031421	tetratricopeptide repeat domain 25	TTC25	chr17:40117524-40117583	NM_031421	Hs.201134
A_33_P3221438	-13.7119	-3.77735	13.7119	down	FALSE	Homo sapiens xyloside xylosyltransferase 1 (XXYLT1), mRNA [NM_152531]	152002	GO:0016020|GO:0016757|GO:0016021	194789120	chr3	194789061	-	hs|3q29	NM_152531	xyloside xylosyltransferase 1	XXYLT1	chr3:194789120-194789061	NM_152531	Hs.478741
A_23_P3681	-13.6363	-3.76938	13.6363	down	FALSE	Homo sapiens neuropilin (NRP) and tolloid (TLL)-like 2 (NETO2), transcript variant 1, mRNA [NM_018092]	81831	GO:0016020|GO:0004872|GO:0016021	47115839	chr16	47115780	-	hs|16q12.1	NM_018092	neuropilin (NRP) and tolloid (TLL)-like 2	NETO2	chr16:47115839-47115780	NM_018092	Hs.645802
A_23_P419213	-13.5828	-3.76371	13.5828	down	FALSE	Homo sapiens KIAA1407 (KIAA1407), mRNA [NM_020817]	57577		113683324	chr3	113683265	-	hs|3q13.31	NM_020817	KIAA1407	KIAA1407	chr3:113683324-113683265	NM_020817	Hs.477159
A_33_P3250133	-13.5653	-3.76185	13.5653	down	FALSE	Homo sapiens V-set and immunoglobulin domain containing 10 (VSIG10), mRNA [NM_019086]	54621	GO:0016020|GO:0016021	118503705	chr12	118503646	-	hs|12q24.23	NM_019086	V-set and immunoglobulin domain containing 10	VSIG10	chr12:118503705-118503646	NM_019086	Hs.187624
A_19_P00319409	-13.5649	-3.7618	13.5649	down	FALSE	Homo sapiens endogenous retrovirus group MER34, member 1 (ERVMER34-1), transcript variant 1, mRNA [NM_024534]		GO:0016020|GO:0016021|GO:0019012	53609938	chr4	53609879	-	hs|4q12	NM_024534	endogenous retrovirus group MER34, member 1	ERVMER34-1	chr4:53609938-53609879	NM_024534	Hs.363087
A_33_P3367860	-13.5535	-3.7606	13.5535	down	FALSE	Homo sapiens cholinergic receptor, muscarinic 1 (CHRM1), mRNA [NM_000738]	1128	GO:0008284|GO:0030054|GO:0005886|GO:0008283|GO:0007205|GO:0030425|GO:0032279|GO:0040012|GO:0045211|GO:0008144|GO:0043679|GO:0004872|GO:0004871|GO:0004930|GO:0005624|GO:0014069|GO:0007274|GO:0007213|GO:0016907|GO:0007399|GO:0007165|GO:0007186|GO:0005887|GO:0004435|GO:0007207|GO:0016021|GO:0006464	62676214	chr11	62676155	-	hs|11q12.3	NM_000738	cholinergic receptor, muscarinic 1	CHRM1	chr11:62676214-62676155	NM_000738	Hs.632119
A_23_P40847	-13.4917	-3.754	13.4917	down	FALSE	Homo sapiens carbohydrate (N-acetylglucosamine-6-O) sulfotransferase 2 (CHST2), mRNA [NM_004267]	9435	GO:0005802|GO:0006790|GO:0005794|GO:0005975|GO:0031228|GO:0006044|GO:0007275|GO:0006954|GO:0016020|GO:0008146|GO:0001517|GO:0016021|GO:0016740	142841642	chr3	142841583	+	hs|3q24	NM_004267	carbohydrate (N-acetylglucosamine-6-O) sulfotransferase 2	CHST2	chr3:142841583-142841642	NM_004267	Hs.8786
A_23_P372988	-13.4668	-3.75134	13.4668	down	FALSE	Homo sapiens proline rich 22 (PRR22), mRNA [NM_001134316]	163154		5783222	chr19	5783163	-	hs|19p13.3	NM_001134316	proline rich 22	PRR22	chr19:5783222-5783163	NM_001134316	Hs.631838
A_23_P61524	-13.3986	-3.74401	13.3986	down	FALSE	Homo sapiens coiled-coil domain containing 71 (CCDC71), mRNA [NM_022903]	64925		49200268	chr3	49200209	-	hs|3p21.31	NM_022903	coiled-coil domain containing 71	CCDC71	chr3:49200268-49200209	NM_022903	Hs.211472
A_19_P00805840	-13.388	-3.74287	13.388	down	FALSE	Homo sapiens zinc finger protein 37B, pseudogene (ZNF37BP), non-coding RNA [NR_026777]			43012713	chr10	43012654	-	hs|10q11.21	NR_026777		ZNF37BP	chr10:43012713-43012654	NR_026777
A_23_P5568	-13.3848	-3.74253	13.3848	down	FALSE	Homo sapiens SFT2 domain containing 3 (SFT2D3), mRNA [NM_032740]	84826	GO:0016020|GO:0016021|GO:0016192|GO:0015031	128460734	chr2	128460675	+	hs|2q14.3	NM_032740	SFT2 domain containing 3	SFT2D3	chr2:128460675-128460734	NM_032740	Hs.345849
A_19_P00324814	-13.3482	-3.73858	13.3482	down	FALSE	Q8WY88_HUMAN (Q8WY88) PP3564, partial (15%) [THC2769613]			73231964	chrX	73231905	+	hs|Xq13.2			Q8WY88	chrX:073231905-073231964
A_23_P93032	-13.3181	-3.73532	13.3181	down	FALSE	Homo sapiens zinc finger, BED-type containing 3 (ZBED3), mRNA [NM_032367]	84327	GO:0003677|GO:0046872	76372621	chr5	76372562	-	hs|5q13.3	NM_032367	zinc finger, BED-type containing 3	ZBED3	chr5:76372621-76372562	NM_032367	Hs.584988
A_33_P3356711	-13.2965	-3.73297	13.2965	down	FALSE	Homo sapiens inhibitor of growth family, member 3 (ING3), transcript variant 3, mRNA [NM_198267]	54556	GO:0006355|GO:0043065|GO:0005634|GO:0035064|GO:0046872|GO:0032777|GO:0043967|GO:0043968|GO:0035267|GO:0008270|GO:0004402|GO:0040008|GO:0016568	120596923	chr7	120596864	+	hs|7q31.31	NM_198267	inhibitor of growth family, member 3	ING3	chr7:120596864-120596923	NM_198267	Hs.489811
A_23_P55688	-13.2576	-3.72875	13.2576	down	FALSE	Homo sapiens zinc finger protein 416 (ZNF416), mRNA [NM_017879]	55659	GO:0005622|GO:0006355|GO:0008270|GO:0005634|GO:0003677|GO:0046872	58083072	chr19	58083013	-	hs|19q13.43	NM_017879	zinc finger protein 416	ZNF416	chr19:58083072-58083013	NM_017879	Hs.247711
A_33_P3340404	-13.2434	-3.7272	13.2434	down	FALSE	Homo sapiens sodium channel and clathrin linker 1 (SCLT1), mRNA [NM_144643]	132320	GO:0005813|GO:0005737|GO:0045162|GO:0005886|GO:0045111|GO:0017080	129805401	chr4	129805342	-	hs|4q28.2	NM_144643	sodium channel and clathrin linker 1	SCLT1	chr4:129805401-129805342	NM_144643	Hs.654690
A_33_P3539223	-13.2015	-3.72263	13.2015	down	FALSE	Homo sapiens chromosome 9 open reading frame 100 (C9orf100), mRNA [NM_032818]	84904	GO:0005622|GO:0005085|GO:0035023|GO:0005089	35660283	chr9	35660224	-	hs|9p13.3	NM_032818	chromosome 9 open reading frame 100	C9orf100	chr9:35660283-35660224	NM_032818	Hs.534579
A_23_P98483	-13.1973	-3.72217	13.1973	down	FALSE	Homo sapiens zinc finger, BED-type containing 5 (ZBED5), transcript variant 1, mRNA [NM_021211]	58486	GO:0003677|GO:0046872	10874603	chr11	10874544	-	hs|11p15.3	NM_021211	zinc finger, BED-type containing 5	ZBED5	chr11:10874603-10874544	NM_021211	Hs.655066
A_23_P68121	-13.1934	-3.72174	13.1934	down	FALSE	Homo sapiens pleckstrin and Sec7 domain containing 4 (PSD4), mRNA [NM_012455]	23550	GO:0005622|GO:0005086|GO:0005737|GO:0005886|GO:0032012	113959901	chr2	113959842	+	hs|2q13	NM_012455	pleckstrin and Sec7 domain containing 4	PSD4	chr2:113959842-113959901	NM_012455	Hs.516306
A_33_P3387831	-13.1752	-3.71976	13.1752	down	FALSE	Homo sapiens centromere protein M (CENPM), transcript variant 1, mRNA [NM_024053]	79019	GO:0000236|GO:0005737|GO:0005694|GO:0000087|GO:0000777|GO:0005634|GO:0000278|GO:0005829	42334819	chr22	42334760	-	hs|22q13.2	NM_024053	centromere protein M	CENPM	chr22:42334819-42334760	NM_024053	Hs.208912
A_23_P161615	-13.0819	-3.7095	13.0819	down	FALSE	Homo sapiens polymerase (DNA directed), alpha 2 (70kD subunit) (POLA2), mRNA [NM_002689]	23649	GO:0046982|GO:0005658|GO:0003887|GO:0005730|GO:0000216|GO:0005634|GO:0003677|GO:0006260|GO:0000084|GO:0003674|GO:0006271|GO:0005737|GO:0000082|GO:0000723|GO:0006270|GO:0000722|GO:0005654|GO:0000278|GO:0032201|GO:0000060	65063057	chr11	65062111	+	hs|11q13.1	NM_002689	polymerase (DNA directed), alpha 2 (70kD subunit)	POLA2	chr11:65062111-65063057	NM_002689	Hs.201897
A_32_P190303	-13.0754	-3.70878	13.0754	down	FALSE	Homo sapiens LON peptidase N-terminal domain and ring finger 2 (LONRF2), mRNA [NM_198461]	164832	GO:0005488|GO:0004176|GO:0006508|GO:0008270|GO:0046872	100890153	chr2	100890094	-	hs|2q11.2	NM_198461	LON peptidase N-terminal domain and ring finger 2	LONRF2	chr2:100890153-100890094	NM_198461	Hs.21380
A_23_P109333	-13.0703	-3.70822	13.0703	down	FALSE	Homo sapiens chromosome 21 open reading frame 33 (C21orf33), nuclear gene encoding mitochondrial protein, transcript variant 1, mRNA [NM_004649]	8209	GO:0005739	45565451	chr21	45565392	+	hs|21q22.3	NM_004649	chromosome 21 open reading frame 33	C21orf33	chr21:45565392-45565451	NM_004649	Hs.413482
A_23_P123086	-12.9346	-3.69316	12.9346	down	FALSE	Homo sapiens uncharacterized LOC114796 (KIAA1908), transcript variant 1, non-coding RNA [NR_027329]	114796		1628916	chr7	1628857	+	hs|7p22.3	NR_027329	uncharacterized LOC114796	KIAA1908	chr7:1628857-1628916	NR_027329	Hs.436146
A_33_P3888629	-12.8778	-3.68681	12.8778	down	FALSE	Homo sapiens MDS1 and EVI1 complex locus (MECOM), transcript variant 6, mRNA [NM_001164000]	2122	GO:0005515|GO:0001780|GO:0003700|GO:0005634|GO:0009791|GO:0046872|GO:0030154|GO:0042803|GO:0005622|GO:0009617|GO:0043069|GO:0046329|GO:0006954|GO:0045944|GO:0042127|GO:0051726|GO:0030512|GO:0006355|GO:0006915|GO:0060039|GO:0003677|GO:0001701|GO:0071425|GO:0009605|GO:0000118|GO:0016607|GO:0035116|GO:0008270|GO:0030900|GO:0035115|GO:0045893|GO:0045892	168801415	chr3	168801356	-	hs|3q26.2	NM_001164000	MDS1 and EVI1 complex locus	MECOM	chr3:168801415-168801356	NM_001164000	Hs.659873
A_33_P3360216	-12.8543	-3.68418	12.8543	down	FALSE	Homo sapiens histone cluster 1, H2ai (HIST1H2AI), mRNA [NM_003509]	8329		27776445	chr6	27776386	+	hs|6p22.1	NM_003509	histone cluster 1, H2ai	HIST1H2AI	chr6:27776386-27776445	NM_003509	Hs.534035
A_23_P97423	-12.7949	-3.67749	12.7949	down	FALSE	Homo sapiens ubiquitin-conjugating enzyme E2Q family member 1 (UBE2Q1), mRNA [NM_017582]	55585	GO:0005515|GO:0004842|GO:0016881|GO:0000166|GO:0016874|GO:0005524	154521395	chr1	154521336	-	hs|1q21.3	NM_017582	ubiquitin-conjugating enzyme E2Q family member 1	UBE2Q1	chr1:154521395-154521336	NM_017582	Hs.607928
A_23_P200670	-12.7684	-3.6745	12.7684	down	FALSE	Homo sapiens WD repeat domain 78 (WDR78), transcript variant 2, mRNA [NM_207014]	79819		67303277	chr1	67303266	-	hs|1p31.3	NM_207014	WD repeat domain 78	WDR78	chr1:67303277-67303266	NM_207014	Hs.49421
A_23_P419202	-12.7594	-3.67348	12.7594	down	FALSE	Homo sapiens zinc finger protein 658 (ZNF658), mRNA [NM_033160]	26149	GO:0005622|GO:0006355|GO:0008270|GO:0005634|GO:0003677|GO:0046872	40772009	chr9	40771950	-	hs|9p13.1	NM_033160	zinc finger protein 658	ZNF658	chr9:40772009-40771950	NM_033160	Hs.522147
A_33_P3277988	-12.725	-3.6696	12.725	down	FALSE	Homo sapiens interferon (alpha, beta and omega) receptor 1 (IFNAR1), mRNA [NM_000629]	3454	GO:0032729|GO:0005886|GO:0019221|GO:0045351|GO:0009615|GO:0007259|GO:0042110|GO:0051607|GO:0060337|GO:0060338|GO:0004905|GO:0005887|GO:0004872|GO:0007166	34732123	chr21	34732064	+	hs|21q22.11	NM_000629	interferon (alpha, beta and omega) receptor 1	IFNAR1	chr21:34732064-34732123	NM_000629	Hs.529400
A_19_P00319407	-12.6866	-3.66524	12.6866	down	FALSE	Homo sapiens endogenous retrovirus group MER34, member 1 (ERVMER34-1), transcript variant 1, mRNA [NM_024534]		GO:0016020|GO:0016021|GO:0019012	53609811	chr4	53609752	-	hs|4q12	NM_024534	endogenous retrovirus group MER34, member 1	ERVMER34-1	chr4:53609811-53609752	NM_024534	Hs.363087
A_24_P342807	-12.6407	-3.66	12.6407	down	FALSE	Homo sapiens solute carrier family 30 (zinc transporter), member 6 (SLC30A6), transcript variant 2, mRNA [NM_017964]	55676	GO:0005794|GO:0016020|GO:0000139|GO:0008324|GO:0006829|GO:0016021|GO:0055085	32446766	chr2	32446707	+	hs|2p22.3	NM_017964	solute carrier family 30 (zinc transporter), member 6	SLC30A6	chr2:32446707-32446766	NM_017964	Hs.23248
A_23_P323751	-12.637	-3.65958	12.637	down	FALSE	Homo sapiens family with sequence similarity 83, member D (FAM83D), mRNA [NM_030919]	81610	GO:0007067|GO:0007049|GO:0005737|GO:0000922|GO:0005856|GO:0051301	37581385	chr20	37581326	+	hs|20q11.23	NM_030919	family with sequence similarity 83, member D	FAM83D	chr20:37581326-37581385	NM_030919	Hs.726442
A_23_P11262	-12.598	-3.65513	12.598	down	FALSE	Homo sapiens coagulation factor VIII-associated 1 (F8A1), mRNA [NM_012151]	8263		154116279	chrX	154116220	+	hs|Xq28	NM_012151	coagulation factor VIII-associated 1	F8A1	chrX:154116220-154116279	NM_012151	Hs.533543
A_23_P216396	-12.5674	-3.65161	12.5674	down	FALSE	Homo sapiens exosome component 2 (EXOSC2), mRNA [NM_014285]	23404	GO:0005515|GO:0016070|GO:0030307|GO:0016071|GO:0006364|GO:0008312|GO:0005730|GO:0043928|GO:0004532|GO:0005634|GO:0000178|GO:0005829|GO:0005737|GO:0000175|GO:0000288	133580199	chr9	133580140	+	hs|9q34.12	NM_014285	exosome component 2	EXOSC2	chr9:133580140-133580199	NM_014285	Hs.654643
A_23_P201918	-12.5546	-3.65014	12.5546	down	FALSE	Homo sapiens ATP-binding cassette, sub-family B (MDR/TAP), member 10 (ABCB10), nuclear gene encoding mitochondrial protein, mRNA [NM_012089]	23456	GO:0005215|GO:0005886|GO:0005743|GO:0042626|GO:0055085|GO:0005524|GO:0042803|GO:0005739|GO:0000166|GO:0032592|GO:0006810|GO:0016021|GO:0016887|GO:0015421	229652770	chr1	229652711	-	hs|1q42.13	NM_012089	ATP-binding cassette, sub-family B (MDR/TAP), member 10	ABCB10	chr1:229652770-229652711	NM_012089	Hs.17614
A_24_P83586	-12.5532	-3.64999	12.5532	down	FALSE	Homo sapiens methylmalonic aciduria (cobalamin deficiency) cblC type, with homocystinuria (MMACHC), mRNA [NM_015506]	25974	GO:0005739|GO:0031419	45976462	chr1	45976403	+	hs|1p34.1	NM_015506	methylmalonic aciduria (cobalamin deficiency) cblC type, with homocystinuria	MMACHC	chr1:45976403-45976462	NM_015506	Hs.13024
A_23_P142994	-12.5499	-3.64961	12.5499	down	FALSE	Homo sapiens RNA binding motif protein 45 (RBM45), mRNA [NM_152945]	129831	GO:0005737|GO:0000166|GO:0003723|GO:0007275|GO:0005634|GO:0030154|GO:0007399	178994290	chr2	178994231	+	hs|2q31.2	NM_152945	RNA binding motif protein 45	RBM45	chr2:178994231-178994290	NM_152945	Hs.377257
A_23_P115149	-12.5452	-3.64907	12.5452	down	FALSE	Homo sapiens WD repeat domain 77 (WDR77), mRNA [NM_024102]	79084	GO:0060770|GO:0005515|GO:0008284|GO:0005794|GO:0008285|GO:0006357|GO:0016070|GO:0005730|GO:0005634|GO:0034660|GO:0000387|GO:0005829|GO:0005737|GO:0030374|GO:0060528	111983462	chr1	111983403	-	hs|1p13.2	NM_024102	WD repeat domain 77	WDR77	chr1:111983462-111983403	NM_024102	Hs.204773
A_33_P3330099	-12.536	-3.648	12.536	down	FALSE	Homo sapiens arylsulfatase D (ARSD), mRNA [NM_001669]	414	GO:0016787|GO:0004065|GO:0005764|GO:0046872	2822073	chrX	2822014	-	hs|Xp22.33	NM_001669	arylsulfatase D	ARSD	chrX:2822073-2822014	NM_001669	Hs.528631
A_23_P105251	-12.4979	-3.64362	12.4979	down	FALSE	Homo sapiens GLI family zinc finger 1 (GLI1), transcript variant 1, mRNA [NM_005269]	2735	GO:0005515|GO:0008284|GO:0044212|GO:0045740|GO:0005634|GO:0007275|GO:0003677|GO:0046872|GO:0001649|GO:0005829|GO:0007224|GO:0009913|GO:0005622|GO:0045880|GO:0005737|GO:0008589|GO:0045944|GO:0008270|GO:0045893|GO:0090090	57866030	chr12	57865971	+	hs|12q13.3	NM_005269	GLI family zinc finger 1	GLI1	chr12:57865971-57866030	NM_005269	Hs.632702
A_23_P206454	-12.4536	-3.63849	12.4536	down	FALSE	Homo sapiens CENPB DNA-binding domains containing 1 (CENPBD1), mRNA [NM_145039]	92806	GO:0006355|GO:0005634|GO:0003677|GO:0000775	90036439	chr16	90036380	-	hs|16q24.3	NM_145039	CENPB DNA-binding domains containing 1	CENPBD1	chr16:90036439-90036380	NM_145039	Hs.513832
A_23_P7056	-12.4273	-3.63544	12.4273	down	FALSE	Homo sapiens SDA1 domain containing 1 (SDAD1), mRNA [NM_018115]	55153	GO:0003674|GO:0005488|GO:0005730|GO:0042273|GO:0005634|GO:0015031	76871443	chr4	76871384	-	hs|4q21.1	NM_018115	SDA1 domain containing 1	SDAD1	chr4:76871443-76871384	NM_018115	Hs.632604
A_19_P00808774	-12.3058	-3.62127	12.3058	down	FALSE	Homo sapiens uncharacterized LOC440465 (FLJ90757), non-coding RNA [NR_026857]			79004448	chr17	79004389	-	hs|17q25.3	NR_026857	uncharacterized LOC440465	FLJ90757	chr17:79004448-79004389	NR_026857	Hs.448889
A_24_P201381	-12.2832	-3.61862	12.2832	down	FALSE	Homo sapiens fibroblast growth factor binding protein 3 (FGFBP3), mRNA [NM_152429]	143282	GO:0045743|GO:0017134|GO:0005576|GO:0043117|GO:0008201	93666963	chr10	93666904	-	hs|10q23.32	NM_152429	fibroblast growth factor binding protein 3	FGFBP3	chr10:93666963-93666904	NM_152429	Hs.466120
A_23_P29723	-12.2824	-3.61852	12.2824	down	FALSE	Homo sapiens shugoshin-like 1 (S. pombe) (SGOL1), transcript variant A2, mRNA [NM_001012410]	151648	GO:0005515|GO:0000236|GO:0000780|GO:0010457|GO:0005813|GO:0005694|GO:0030892|GO:0005634|GO:0005829|GO:0000922|GO:0005737|GO:0007059|GO:0045132|GO:0000087|GO:0000777|GO:0000776|GO:0000779|GO:0008608|GO:0005856|GO:0000278|GO:0000775|GO:0051301	20202365	chr3	20202306	-	hs|3p24.3	NM_001012410	shugoshin-like 1 (S. pombe)	SGOL1	chr3:20202365-20202306	NM_001012410	Hs.105153
A_33_P3227676	-12.2784	-3.61806	12.2784	down	FALSE	Homo sapiens chromosome 2 open reading frame 72 (C2orf72), mRNA [NM_001144994]	257407		231914414	chr2	231914355	+	hs|2q37.1	NM_001144994	chromosome 2 open reading frame 72	C2orf72	chr2:231914355-231914414	NM_001144994	Hs.526596
A_23_P24586	-12.2734	-3.61746	12.2734	down	FALSE	Homo sapiens 1-aminocyclopropane-1-carboxylate synthase homolog (Arabidopsis)(non-functional) (ACCS), transcript variant 1, mRNA [NM_032592]	84680	GO:0009058|GO:0016847|GO:0016769|GO:0030170|GO:0003824|GO:0042803	44105115	chr11	44105056	+	hs|11p11.2	NM_032592	1-aminocyclopropane-1-carboxylate synthase homolog (Arabidopsis)(non-functional)	ACCS	chr11:44105056-44105115	NM_032592	Hs.126706
A_23_P91487	-12.2709	-3.61716	12.2709	down	FALSE	Homo sapiens RWD domain containing 2B (RWDD2B), mRNA [NM_016940]	10069	GO:0008150|GO:0003674|GO:0005575	30378793	chr21	30378734	-	hs|21q21.3	NM_016940	RWD domain containing 2B	RWDD2B	chr21:30378793-30378734	NM_016940	Hs.34136
A_33_P3323842	-12.252	-3.61495	12.252	down	FALSE	Homo sapiens BDNF antisense RNA 1 (non-protein coding) (BDNF-AS1), transcript variant BT2B, non-coding RNA [NR_002832]	497258		27699285	chr11	27699226	+	hs|11p14.1	NR_002832	BDNF antisense RNA 1 (non-protein coding)	BDNF-AS1	chr11:27699226-27699285	NR_002832	Hs.675323
A_32_P212058	-12.194	-3.6081	12.194	down	FALSE	Homo sapiens centrosomal protein 19kDa (CEP19), mRNA [NM_032898]	84984	GO:0005737|GO:0000922|GO:0005814|GO:0005856	196434263	chr3	196434204	-	hs|3q29	NM_032898	centrosomal protein 19kDa	CEP19	chr3:196434263-196434204	NM_032898	Hs.282800
A_23_P48771	-12.1851	-3.60705	12.1851	down	FALSE	Homo sapiens chromosome 14 open reading frame 159 (C14orf159), transcript variant 3, mRNA [NM_024952]	80017	GO:0005739	91691417	chr14	91691358	+	hs|14q32.11	NM_024952	chromosome 14 open reading frame 159	C14orf159	chr14:91691358-91691417	NM_024952	Hs.309849
A_33_P3227666	-12.1816	-3.60663	12.1816	down	FALSE	Homo sapiens angiogenic factor with G patch and FHA domains 1 (AGGF1), mRNA [NM_018046]	55109	GO:0005515|GO:0006396|GO:0048471|GO:0043499|GO:0005576|GO:0007275|GO:0003676|GO:0045766|GO:0005622|GO:0005737|GO:0001938|GO:0007155|GO:0001570	76360925	chr5	76360866	+	hs|5q13.3	NM_018046	angiogenic factor with G patch and FHA domains 1	AGGF1	chr5:76360866-76360925	NM_018046	Hs.634849
A_23_P124733	-12.158	-3.60383	12.158	down	FALSE	Homo sapiens coenzyme Q2 homolog, prenyltransferase (yeast) (COQ2), nuclear gene encoding mitochondrial protein, mRNA [NM_015697]	27235	GO:0005739|GO:0006744|GO:0031966|GO:0016020|GO:0009058|GO:0047293|GO:0016021|GO:0008299|GO:0006071|GO:0016740|GO:0002083|GO:0004659	84193253	chr4	84191101	-	hs|4q21.23	NM_015697	coenzyme Q2 homolog, prenyltransferase (yeast)	COQ2	chr4:84193253-84191101	NM_015697	Hs.729069
A_24_P942211	-12.1026	-3.59724	12.1026	down	FALSE	Homo sapiens solute carrier family 35, member E2 (SLC35E2), transcript variant 1, mRNA [NM_182838]	9906	GO:0016020|GO:0016021	1659358	chr1	1659299	-	hs|1p36.33	NM_182838	solute carrier family 35, member E2	SLC35E2	chr1:1659358-1659299	NM_182838	Hs.707620
A_33_P3356517	-12.0922	-3.59601	12.0922	down	FALSE	PREDICTED: Homo sapiens hypothetical LOC100652764 (LOC100652764), miscRNA [XR_132698]	100652764		11162155	chr1	11162096	+	hs|1p36.22	XR_132698	uncharacterized LOC100652764	LOC100652764	chr1:11162096-11162155	XR_132698
A_23_P166122	-12.0861	-3.59527	12.0861	down	FALSE	Homo sapiens polymerase (RNA) III (DNA directed) polypeptide F, 39 kDa (POLR3F), mRNA [NM_006466]	10621	GO:0005515|GO:0032728|GO:0006386|GO:0006385|GO:0003899|GO:0006359|GO:0005634|GO:0009615|GO:0003677|GO:0006383|GO:0006351|GO:0045089|GO:0005666|GO:0005654	18464662	chr20	18464603	+	hs|20p11.23	NM_006466	polymerase (RNA) III (DNA directed) polypeptide F, 39 kDa	POLR3F	chr20:18464603-18464662	NM_006466	Hs.472227
A_23_P24535	-12.0742	-3.59386	12.0742	down	FALSE	Homo sapiens tetratricopeptide repeat domain 12 (TTC12), mRNA [NM_017868]	54970	GO:0005488	113237056	chr11	113236997	+	hs|11q23.2	NM_017868	tetratricopeptide repeat domain 12	TTC12	chr11:113236997-113237056	NM_017868	Hs.288772
A_23_P121326	-12.0637	-3.5926	12.0637	down	FALSE	Homo sapiens cytochrome b-561 domain containing 2 (CYB561D2), mRNA [NM_007022]	11068	GO:0016020|GO:0006810|GO:0016021|GO:0022900|GO:0046872	50391297	chr3	50391238	+	hs|3p21.31	NM_007022	cytochrome b-561 domain containing 2	CYB561D2	chr3:50391238-50391297	NM_007022	Hs.149443
A_32_P355396	-12.0598	-3.59213	12.0598	down	FALSE	Homo sapiens tectonin beta-propeller repeat containing 2 (TECPR2), transcript variant 1, mRNA [NM_014844]	9895	GO:0005515	102968778	chr14	102968719	+	hs|14q32.31	NM_014844	tectonin beta-propeller repeat containing 2	TECPR2	chr14:102968719-102968778	NM_014844	Hs.195667
A_23_P71503	-12.0526	-3.59128	12.0526	down	FALSE	Homo sapiens chromosome 8 open reading frame 51 (C8orf51), non-coding RNA [NR_026785]	78998		144448997	chr8	144448938	-	hs|8q24.3	NR_026785	chromosome 8 open reading frame 51	C8orf51	chr8:144448997-144448938	NR_026785	Hs.245886
A_24_P541919	-12.0381	-3.58954	12.0381	down	FALSE	Homo sapiens DENN/MADD domain containing 5B (DENND5B), mRNA [NM_144973]	160518	GO:0016020|GO:0016021	31535725	chr12	31535666	-	hs|12p11.21	NM_144973	DENN/MADD domain containing 5B	DENND5B	chr12:31535725-31535666	NM_144973	Hs.118166
A_23_P1676	-12.0114	-3.58634	12.0114	down	FALSE	Homo sapiens transmembrane protein 218 (TMEM218), mRNA [NM_001080546]	219854	GO:0016020|GO:0016021	124967267	chr11	124967208	-	hs|11q24.2	NM_001080546	transmembrane protein 218	TMEM218	chr11:124967267-124967208	NM_001080546	Hs.7626
A_33_P3398156	-11.9827	-3.58289	11.9827	down	FALSE	Homo sapiens cystin 1 (CYS1), mRNA [NM_001037160]	192668	GO:0005929|GO:0005737|GO:0035085|GO:0005856	10197031	chr2	10196972	-	hs|2p25.1	NM_001037160	cystin 1	CYS1	chr2:10197031-10196972	NM_001037160	Hs.27092
A_33_P3267502	-11.9536	-3.57938	11.9536	down	FALSE	Homo sapiens ankyrin repeat domain 16 (ANKRD16), transcript variant 2, mRNA [NM_001009941]	54522		5920117	chr10	5920058	-	hs|10p15.1	NM_001009941	ankyrin repeat domain 16	ANKRD16	chr10:5920117-5920058	NM_001009941	Hs.289828
A_23_P210048	-11.9343	-3.57705	11.9343	down	FALSE	Homo sapiens histone deacetylase 4 (HDAC4), mRNA [NM_006037]	9759	GO:0005515|GO:0031594|GO:0042641|GO:0044212|GO:0010832|GO:0017053|GO:0045820|GO:0034983|GO:0043393|GO:0000122|GO:0030955|GO:0014894|GO:0033558|GO:0042113|GO:0001501|GO:0000118|GO:0002076|GO:0008270|GO:0034739|GO:0045893|GO:0045892|GO:0008134|GO:0008284|GO:0008285|GO:0042826|GO:0005634|GO:0046970|GO:0043433|GO:0005829|GO:0005737|GO:0051091|GO:0006954|GO:0045944|GO:0030183|GO:0014898|GO:0070491|GO:…	239970735	chr2	239970676	-	hs|2q37.3	NM_006037	histone deacetylase 4	HDAC4	chr2:239970735-239970676	NM_006037	Hs.20516
A_23_P155857	-11.9335	-3.57695	11.9335	down	FALSE	Homo sapiens nudix (nucleoside diphosphate linked moiety X)-type motif 6 (NUDT6), transcript variant 2, mRNA [NM_198041]	11162	GO:0005739|GO:0008150|GO:0005737|GO:0016787|GO:0005634|GO:0005575|GO:0008083	123814217	chr4	123814158	-	hs|4q28.1	NM_198041	nudix (nucleoside diphosphate linked moiety X)-type motif 6	NUDT6	chr4:123814217-123814158	NM_198041	Hs.558459
A_33_P3611762	-11.9277	-3.57625	11.9277	down	FALSE	PREDICTED: Homo sapiens hypothetical LOC401264 (FLJ37798), miscRNA [XR_108662]	401264		52448764	chr6	52448705	+	hs|6p12.2	XR_108662	uncharacterized LOC401264	FLJ37798	chr6:52448705-52448764	XR_108662	Hs.544586
A_23_P12896	-11.9127	-3.57443	11.9127	down	FALSE	Homo sapiens Fanconi anemia, complementation group F (FANCF), mRNA [NM_022725]	2188	GO:0005515|GO:0008150|GO:0003674|GO:0006281|GO:0005654|GO:0005634|GO:0043240	22644792	chr11	22644733	-	hs|11p14.3	NM_022725	Fanconi anemia, complementation group F	FANCF	chr11:22644792-22644733	NM_022725	Hs.713574
A_23_P130027	-11.8707	-3.56933	11.8707	down	FALSE	Homo sapiens epsin 3 (EPN3), mRNA [NM_017957]	55040	GO:0048471|GO:0005737|GO:0030136|GO:0005634|GO:0031410|GO:0008289	48620115	chr17	48620056	+	hs|17q21.33	NM_017957	epsin 3	EPN3	chr17:48620056-48620115	NM_017957	Hs.670090
A_24_P190877	-11.8268	-3.56399	11.8268	down	FALSE	Homo sapiens TRM1 tRNA methyltransferase 1-like (TRMT1L), transcript variant 1, mRNA [NM_030934]	81627	GO:0005622|GO:0004809|GO:0008344|GO:0003723|GO:0008270|GO:0046872|GO:0008033	185087449	chr1	185087390	-	hs|1q25.3	NM_030934	TRM1 tRNA methyltransferase 1-like	TRMT1L	chr1:185087449-185087390	NM_030934	Hs.107149
A_23_P131866	-11.8012	-3.56086	11.8012	down	FALSE	Homo sapiens aurora kinase A (AURKA), transcript variant 1, mRNA [NM_198433]	6790	GO:0005515|GO:0048471|GO:0005634|GO:0031145|GO:0005829|GO:0005737|GO:0046777|GO:0031647|GO:0000166|GO:0016301|GO:0005876|GO:0007051|GO:0005856|GO:0032355|GO:0031625|GO:0005813|GO:0019901|GO:0048015|GO:0005819|GO:0030496|GO:0045840|GO:0046605|GO:0005524|GO:0007049|GO:0007067|GO:0004672|GO:0004674|GO:0030030|GO:0004712|GO:0006468|GO:0031616|GO:0000278|GO:0051301	54945179	chr20	54945120	-	hs|20q13.2	NM_198433	aurora kinase A	AURKA	chr20:54945179-54945120	NM_198433	Hs.250822
A_33_P3392537	-11.7953	-3.56014	11.7953	down	FALSE	Homo sapiens thymidine kinase 2, mitochondrial (TK2), nuclear gene encoding mitochondrial protein, transcript variant 1, mRNA [NM_004614]	7084	GO:0055086|GO:0043097|GO:0005524|GO:0005739|GO:0006260|GO:0006139|GO:0000166|GO:0016301|GO:0005759|GO:0016773|GO:0006206|GO:0016740|GO:0004797	66543411	chr16	66543352	-	hs|16q21	NM_004614	thymidine kinase 2, mitochondrial	TK2	chr16:66543411-66543352	NM_004614	Hs.512619
A_33_P3315949	-11.771	-3.55716	11.771	down	FALSE	Homo sapiens coiled-coil domain containing 103 (CCDC103), mRNA [NM_213607]	388389		42980250	chr17	42980191	+	hs|17q21.31	NM_213607	coiled-coil domain containing 103	CCDC103	chr17:42980191-42980250	NM_213607	Hs.730762
A_23_P76071	-11.7388	-3.55321	11.7388	down	FALSE	Homo sapiens UDP-GlcNAc:betaGal beta-1,3-N-acetylglucosaminyltransferase 4 (B3GNT4), mRNA [NM_030765]	79369	GO:0005794|GO:0016020|GO:0000139|GO:0016757|GO:0006486|GO:0016021|GO:0008378	122691729	chr12	122691670	+	hs|12q24.31	NM_030765	UDP-GlcNAc:betaGal beta-1,3-N-acetylglucosaminyltransferase 4	B3GNT4	chr12:122691670-122691729	NM_030765	Hs.363315
A_23_P204782	-11.7156	-3.55036	11.7156	down	FALSE	Homo sapiens Mdm1 nuclear protein homolog (mouse) (MDM1), transcript variant 2, mRNA [NM_020128]	56890	GO:0060041|GO:0005634	68718983	chr12	68718924	-	hs|12q15	NM_020128	Mdm1 nuclear protein homolog (mouse)	MDM1	chr12:68718983-68718924	NM_020128	Hs.655702
A_19_P00317128	-11.6918	-3.54742	11.6918	down	FALSE				132266207	chr9	132266148	+	hs|9q34.11	BC038559	uncharacterized LOC100506190	LOC100506190	chr9:132266148-132266207		Hs.529860
A_32_P21474	-11.6721	-3.545	11.6721	down	FALSE	Homo sapiens interleukin-1 receptor-associated kinase 1 binding protein 1 (IRAK1BP1), mRNA [NM_001010844]	134728	GO:0006355|GO:0005737|GO:0007249|GO:0005634	79607989	chr6	79607930	+	hs|6q14.1	NM_001010844	interleukin-1 receptor-associated kinase 1 binding protein 1	IRAK1BP1	chr6:79607930-79607989	NM_001010844	Hs.656212
A_23_P417415	-11.6676	-3.54443	11.6676	down	FALSE	Homo sapiens acyl-CoA thioesterase 11 (ACOT11), transcript variant 2, mRNA [NM_147161]	26027	GO:0047617|GO:0035556|GO:0009266|GO:0005622|GO:0004091|GO:0005737|GO:0016787|GO:0009409|GO:0006631	55075733	chr1	55075674	+	hs|1p32.3	NM_147161	acyl-CoA thioesterase 11	ACOT11	chr1:55075674-55075733	NM_147161	Hs.729424
A_23_P145175	-11.6591	-3.54339	11.6591	down	FALSE	Homo sapiens zinc finger protein 318 (ZNF318), mRNA [NM_014345]	24149	GO:0005622|GO:0006355|GO:0005737|GO:0007126|GO:0005730|GO:0008270|GO:0005634|GO:0003676|GO:0046872	43304051	chr6	43303992	-	hs|6p21.1	NM_014345	zinc finger protein 318	ZNF318	chr6:43304051-43303992	NM_014345	Hs.509718
A_19_P00319714	-11.6474	-3.54193	11.6474	down	FALSE	lincRNA:chr13:50656384-50681354 forward strand			50681351	chr13	50681292	+	hs|13q14.3				chr13:50681292-50681351
A_33_P3389023	-11.6365	-3.54058	11.6365	down	FALSE	Homo sapiens steroid 5 alpha-reductase 3 (SRD5A3), mRNA [NM_024592]	79644	GO:0005737|GO:0003865|GO:0016020|GO:0019348|GO:0006702|GO:0005783|GO:0016095|GO:0005789|GO:0016021|GO:0016628|GO:0006488|GO:0008202	56237396	chr4	56237337	+	hs|4q12	NM_024592	steroid 5 alpha-reductase 3	SRD5A3	chr4:56237337-56237396	NM_024592	Hs.39311
A_24_P272313	-11.6262	-3.53931	11.6262	down	FALSE	Homo sapiens chromosome 2 open reading frame 55 (C2orf55), mRNA [NM_207362]	343990		99411061	chr2	99411002	-	hs|2q11.2	NM_207362	chromosome 2 open reading frame 55	C2orf55	chr2:99411061-99411002	NM_207362	Hs.469398
A_23_P28263	-11.6249	-3.53915	11.6249	down	FALSE	Homo sapiens CTD (carboxy-terminal domain, RNA polymerase II, polypeptide A) small phosphatase 1 (CTDSP1), transcript variant 1, mRNA [NM_021198]	58190	GO:0005515|GO:0006470|GO:0050768|GO:0045665|GO:0016787|GO:0006357|GO:0005634|GO:0004721|GO:0046872|GO:0008420	219270660	chr2	219270601	+	hs|2q35	NM_021198	CTD (carboxy-terminal domain, RNA polymerase II, polypeptide A) small phosphatase 1	CTDSP1	chr2:219270601-219270660	NM_021198	Hs.444468
A_33_P3308263	-11.6232	-3.53893	11.6232	down	FALSE	Homo sapiens disrupted in renal carcinoma 2 (DIRC2), mRNA [NM_032839]	84925	GO:0016020|GO:0006810|GO:0016021	122579002	chr3	122578943	+	hs|3q21.1	NM_032839	disrupted in renal carcinoma 2	DIRC2	chr3:122578943-122579002	NM_032839	Hs.477346
A_23_P321466	-11.589	-3.53468	11.589	down	FALSE	Homo sapiens peroxisomal biogenesis factor 11 gamma (PEX11G), mRNA [NM_080662]	92960	GO:0016020|GO:0016021|GO:0005778|GO:0005777	7550798	chr19	7550739	-	hs|19p13.2	NM_080662	peroxisomal biogenesis factor 11 gamma	PEX11G	chr19:7550798-7550739	NM_080662	Hs.515100
A_32_P7316	-11.5758	-3.53303	11.5758	down	FALSE	Homo sapiens brain-derived neurotrophic factor (BDNF), transcript variant 1, mRNA [NM_170735]	627	GO:0001657|GO:0007631|GO:0048839|GO:0008038|GO:0042493|GO:0019222|GO:0021675|GO:0005576|GO:0006916|GO:0014047|GO:0016358|GO:0007406|GO:0007399|GO:0042596|GO:0043524|GO:0007412|GO:0048167|GO:0045666|GO:0007411|GO:0007611|GO:0016023|GO:0008083|GO:0046668	27677072	chr11	27677013	-	hs|11p14.1	NM_170735	brain-derived neurotrophic factor	BDNF	chr11:27677072-27677013	NM_170735	Hs.502182
A_23_P368779	-11.5716	-3.53251	11.5716	down	FALSE	Homo sapiens zinc finger protein 114 (ZNF114), mRNA [NM_153608]	163071	GO:0005622|GO:0006355|GO:0008270|GO:0005634|GO:0003677|GO:0046872	48790213	chr19	48790154	+	hs|19q13.33	NM_153608	zinc finger protein 114	ZNF114	chr19:48790154-48790213	NM_153608	Hs.511883
A_23_P105833	-11.5573	-3.53073	11.5573	down	FALSE	Homo sapiens basic, immunoglobulin-like variable motif containing (BIVM), transcript variant 1, mRNA [NM_017693]	54841	GO:0005737|GO:0005634	103492760	chr13	103492701	+	hs|13q33.1	NM_017693	basic, immunoglobulin-like variable motif containing	BIVM	chr13:103492701-103492760	NM_017693	Hs.288809
A_33_P3357580	-11.5351	-3.52796	11.5351	down	FALSE	Homo sapiens mRNA turnover 4 homolog (S. cerevisiae) (MRTO4), mRNA [NM_016183]	51154	GO:0005622|GO:0031965|GO:0042254|GO:0005730|GO:0005634	19586622	chr1	19586563	+	hs|1p36.13	NM_016183	mRNA turnover 4 homolog (S. cerevisiae)	MRTO4	chr1:19586563-19586622	NM_016183	Hs.463797
A_23_P430201	-11.5142	-3.52534	11.5142	down	FALSE	Homo sapiens centrosomal protein 128kDa (CEP128), mRNA [NM_152446]	145508	GO:0005737|GO:0000922|GO:0005814|GO:0005856	80963137	chr14	80963078	-	hs|14q31.1	NM_152446	centrosomal protein 128kDa	CEP128	chr14:80963137-80963078	NM_152446	Hs.162889
A_23_P200325	-11.4848	-3.52166	11.4848	down	FALSE	Homo sapiens RAB GTPase activating protein 1-like (RABGAP1L), transcript variant 1, mRNA [NM_014857]	9910	GO:0032880|GO:0005622|GO:0017137|GO:0005794|GO:0032851|GO:0005634|GO:0005769|GO:0005097|GO:0005096	174927095	chr1	174927036	+	hs|1q25.1	NM_014857	RAB GTPase activating protein 1-like	RABGAP1L	chr1:174927036-174927095	NM_014857	Hs.585378
A_32_P130788	-11.471	-3.51992	11.471	down	FALSE	Homo sapiens sterile alpha motif domain containing 13 (SAMD13), transcript variant 1, mRNA [NM_001010971]	148418		84816268	chr1	84816209	+	hs|1p31.1	NM_001010971	sterile alpha motif domain containing 13	SAMD13	chr1:84816209-84816268	NM_001010971	Hs.591445
A_24_P100234	-11.4485	-3.51709	11.4485	down	FALSE	Homo sapiens MORC family CW-type zinc finger 2 (MORC2), mRNA [NM_014941]	22880	GO:0005737|GO:0008270|GO:0005634|GO:0005524|GO:0046872|GO:0005829	31328377	chr22	31324167	-	hs|22q12.2	NM_014941	MORC family CW-type zinc finger 2	MORC2	chr22:31328377-31324167	NM_014941	Hs.555918
A_23_P160992	-11.439	-3.51589	11.439	down	FALSE	Homo sapiens flavin containing monooxygenase 4 (FMO4), mRNA [NM_002022]	2329	GO:0050661|GO:0005792|GO:0004497|GO:0006805|GO:0004499|GO:0016020|GO:0005783|GO:0050660|GO:0031227|GO:0016021	171311028	chr1	171310969	+	hs|1q24.3	NM_002022	flavin containing monooxygenase 4	FMO4	chr1:171310969-171311028	NM_002022	Hs.386502
A_23_P148807	-11.4227	-3.51383	11.4227	down	FALSE	Homo sapiens cell division cycle 7 homolog (S. cerevisiae) (CDC7), transcript variant 1, mRNA [NM_003503]	8317	GO:0008284|GO:0033261|GO:0000216|GO:0005634|GO:0005524|GO:0046872|GO:0006260|GO:0016310|GO:0000082|GO:0005737|GO:0000166|GO:0004674|GO:0016301|GO:0000075|GO:0005654|GO:0000278|GO:0051301	91991106	chr1	91991047	+	hs|1p22.2	NM_003503	cell division cycle 7 homolog (S. cerevisiae)	CDC7	chr1:91991047-91991106	NM_003503	Hs.533573
A_19_P00322968	-11.4155	-3.51293	11.4155	down	FALSE	Homo sapiens uncharacterized LOC100506190 (LOC100506190), non-coding RNA [NR_038955]			132265919	chr9	132265860	+	hs|9q34.11	NR_038955	uncharacterized LOC100506190	LOC100506190	chr9:132265860-132265919	NR_038955	Hs.529860
A_33_P3287907	-11.4068	-3.51182	11.4068	down	FALSE	Homo sapiens uncharacterized LOC728723 (LOC728723), non-coding RNA [NR_024398]	728723		76444143	chr5	76444084	+	hs|5q13.3	NR_024398	uncharacterized LOC728723	LOC728723	chr5:76444084-76444143	NR_024398	Hs.161338
A_33_P3392517	-11.404	-3.51147	11.404	down	FALSE	Homo sapiens ladybird homeobox 2 (LBX2), mRNA [NM_001009812]	85474	GO:0043565|GO:0003700|GO:0005634	74724708	chr2	74724649	-	hs|2p13.1	NM_001009812	ladybird homeobox 2	LBX2	chr2:74724708-74724649	NM_001009812	Hs.722114
A_33_P3386364	-11.4031	-3.51136	11.4031	down	FALSE	Homo sapiens Fanconi anemia, complementation group F (FANCF), mRNA [NM_022725]	2188	GO:0005515|GO:0008150|GO:0003674|GO:0006281|GO:0005654|GO:0005634|GO:0043240	22646292	chr11	22646233	-	hs|11p14.3	NM_022725	Fanconi anemia, complementation group F	FANCF	chr11:22646292-22646233	NM_022725	Hs.713574
A_23_P37144	-11.3927	-3.51004	11.3927	down	FALSE	Homo sapiens chromosome 14 open reading frame 126 (C14orf126), mRNA [NM_080664]	112487	GO:0005737|GO:0016788|GO:0019478	31915237	chr14	31915227	-	hs|14q12	NM_080664	chromosome 14 open reading frame 126	C14orf126	chr14:31915237-31915227	NM_080664	Hs.116014
A_23_P121276	-11.3611	-3.50603	11.3611	down	FALSE	Homo sapiens NIMA (never in mitosis gene a)-related kinase 4 (NEK4), transcript variant 1, mRNA [NM_003157]	6787	GO:0007067|GO:0007049|GO:0000166|GO:0004674|GO:0005730|GO:0006468|GO:0005634|GO:0005524|GO:0046872|GO:0051301	52771728	chr3	52771669	-	hs|3p21.1	NM_003157	NIMA (never in mitosis gene a)-related kinase 4	NEK4	chr3:52771728-52771669	NM_003157	Hs.631921
A_23_P95029	-11.3521	-3.50489	11.3521	down	FALSE	Homo sapiens syntrophin, beta 1 (dystrophin-associated protein A1, 59kDa, basic component 1) (SNTB1), mRNA [NM_021021]	6641	GO:0042383|GO:0005515|GO:0005516|GO:0005737|GO:0030054|GO:0006936|GO:0016010|GO:0045202|GO:0003779|GO:0030165|GO:0005856	121550176	chr8	121550117	-	hs|8q24.12	NM_021021	syntrophin, beta 1 (dystrophin-associated protein A1, 59kDa, basic component 1)	SNTB1	chr8:121550176-121550117	NM_021021	Hs.46701
A_23_P403521	-11.3358	-3.50282	11.3358	down	FALSE	Homo sapiens chromosome 7 open reading frame 36 (C7orf36), mRNA [NM_020192]	57002		39612016	chr7	39611957	+	hs|7p14.1	NM_020192	chromosome 7 open reading frame 36	C7orf36	chr7:39611957-39612016	NM_020192	Hs.83313
A_33_P3380263	-11.3344	-3.50263	11.3344	down	FALSE	Homo sapiens mitochondrial GTPase 1 homolog (S. cerevisiae) (MTG1), nuclear gene encoding mitochondrial protein, mRNA [NM_138384]	92170	GO:0005739|GO:0005622|GO:0000166|GO:0005730|GO:0005634|GO:0005525	135234174	chr10	135234115	+	hs|10q26.3	NM_138384	mitochondrial GTPase 1 homolog (S. cerevisiae)	MTG1	chr10:135234115-135234174	NM_138384	Hs.501578
A_23_P121527	-11.3326	-3.50241	11.3326	down	FALSE	Homo sapiens kelch-like 5 (Drosophila) (KLHL5), transcript variant 1, mRNA [NM_015990]	51088	GO:0008150|GO:0003674|GO:0005737|GO:0003779|GO:0005856	39123583	chr4	39123524	+	hs|4p14	NM_015990	kelch-like 5 (Drosophila)	KLHL5	chr4:39123524-39123583	NM_015990	Hs.272251
A_33_P3292540	-11.3208	-3.5009	11.3208	down	FALSE	Homo sapiens cyclin-dependent kinase inhibitor 2C (p18, inhibits CDK4) (CDKN2C), transcript variant 2, mRNA [NM_078626]	1031	GO:0030308|GO:0008285|GO:0019901|GO:0048709|GO:0005634|GO:0000079|GO:0006917|GO:0005829|GO:0042326|GO:0000082|GO:0005737|GO:0004861|GO:0007050|GO:0000080|GO:0000278	51440022	chr1	51439963	+	hs|1p32.3	NM_078626	cyclin-dependent kinase inhibitor 2C (p18, inhibits CDK4)	CDKN2C	chr1:51439963-51440022	NM_078626	Hs.728783
A_23_P89921	-11.2781	-3.49545	11.2781	down	FALSE	Homo sapiens zinc finger protein 180 (ZNF180), mRNA [NM_013256]	7733	GO:0005622|GO:0006355|GO:0008270|GO:0005634|GO:0003677|GO:0046872	44980178	chr19	44980119	-	hs|19q13.31	NM_013256	zinc finger protein 180	ZNF180	chr19:44980178-44980119	NM_013256	Hs.22305
A_24_P186065	-11.2739	-3.49492	11.2739	down	FALSE	Homo sapiens dihydrofolate reductase-like 1 (DHFRL1), transcript variant 2, mRNA [NM_176815]	200895	GO:0050661|GO:0005743|GO:0046105|GO:0003729|GO:0009165|GO:0005739|GO:0016020|GO:0005759|GO:0016491|GO:0046653|GO:0006545|GO:0006730|GO:0004146	93777204	chr3	93777145	-	hs|3q11.1	NM_176815	dihydrofolate reductase-like 1	DHFRL1	chr3:93777204-93777145	NM_176815	Hs.718516
A_33_P3299560	-11.2378	-3.49029	11.2378	down	FALSE	Homo sapiens cDNA FLJ37161 fis, clone BRACE2026725. [AK094480]	389170		156545449	chr3	156545390	+	hs|3q25.31	AK094480	leucine, glutamate and lysine rich 1	LEKR1	chr3:156545390-156545449		Hs.478048
A_33_P3413845	-11.2203	-3.48803	11.2203	down	FALSE	Homo sapiens translocase of inner mitochondrial membrane 13 homolog (yeast) (TIMM13), nuclear gene encoding mitochondrial protein, mRNA [NM_012458]	26517	GO:0005739|GO:0016020|GO:0007605|GO:0045039|GO:0006626|GO:0005743|GO:0042719|GO:0008270|GO:0072321|GO:0046872	2425815	chr19	2425756	-	hs|19p13.3	NM_012458	translocase of inner mitochondrial membrane 13 homolog (yeast)	TIMM13	chr19:2425815-2425756	NM_012458	Hs.75056
A_23_P13554	-11.2164	-3.48754	11.2164	down	FALSE	Homo sapiens asparagine-linked glycosylation 8, alpha-1,3-glucosyltransferase homolog (S. cerevisiae) (ALG8), transcript variant 2, mRNA [NM_001007027]	79053	GO:0016758|GO:0016020|GO:0000033|GO:0005783|GO:0005789|GO:0016021|GO:0006487|GO:0006488|GO:0044267|GO:0043687|GO:0018279	77812147	chr11	77812088	-	hs|11q14.1	NM_001007027	asparagine-linked glycosylation 8, alpha-1,3-glucosyltransferase homolog (S. cerevisiae)	ALG8	chr11:77812147-77812088	NM_001007027	Hs.503368
A_24_P217904	-11.2072	-3.48636	11.2072	down	FALSE	Homo sapiens transcriptional regulating factor 1 (TRERF1), mRNA [NM_033502]	55809	GO:0006694|GO:0006707|GO:0001104|GO:0003700|GO:0008301|GO:0005634|GO:0007275|GO:0042592|GO:0003677|GO:0046872|GO:0005622|GO:0030374|GO:0046885|GO:0008270|GO:0045893|GO:0008134	42193530	chr6	42193471	-	hs|6p21.1	NM_033502	transcriptional regulating factor 1	TRERF1	chr6:42193530-42193471	NM_033502	Hs.485392
A_23_P51202	-11.2044	-3.48599	11.2044	down	FALSE	Homo sapiens zinc finger protein 436 (ZNF436), transcript variant 1, mRNA [NM_001077195]	80818	GO:0005622|GO:0006355|GO:0005737|GO:0005730|GO:0008270|GO:0005634|GO:0003676|GO:0003677|GO:0046872	23686589	chr1	23686530	-	hs|1p36.12	NM_001077195	zinc finger protein 436	ZNF436	chr1:23686589-23686530	NM_001077195	Hs.293798
A_23_P75071	-11.2042	-3.48596	11.2042	down	FALSE	Homo sapiens kinesin family member 20B (KIF20B), mRNA [NM_016195]	9585	GO:0007088|GO:0005813|GO:0006200|GO:0050699|GO:0005874|GO:0005730|GO:0005819|GO:0005634|GO:0003777|GO:0005524|GO:0007049|GO:0005737|GO:0000166|GO:0000087|GO:0007050|GO:0005654|GO:0005856|GO:0016887|GO:0051301|GO:0007018	91534114	chr10	91534055	+	hs|10q23.31	NM_016195	kinesin family member 20B	KIF20B	chr10:91534055-91534114	NM_016195	Hs.240
A_24_P185986	-11.1943	-3.48469	11.1943	down	FALSE	Homo sapiens uracil phosphoribosyltransferase (FUR1) homolog (S. cerevisiae) (UPRT), transcript variant 1, mRNA [NM_145052]	139596	GO:0005737|GO:0009116|GO:0005634	74524255	chrX	74524196	+	hs|Xq13.3	NM_145052	uracil phosphoribosyltransferase (FUR1) homolog (S. cerevisiae)	UPRT	chrX:74524196-74524255	NM_145052	Hs.91612
A_24_P217572	-11.1922	-3.48442	11.1922	down	FALSE	Homo sapiens endothelin receptor type A (EDNRA), transcript variant 1, mRNA [NM_001957]	1909	GO:0014070|GO:0051928|GO:0007507|GO:0006939|GO:0014032|GO:0015758|GO:0051482|GO:0032496|GO:0070374|GO:0050678|GO:0031965|GO:0004930|GO:0007568|GO:0060137|GO:0043278|GO:0043084|GO:0001701|GO:0007186|GO:0005887|GO:0090023|GO:0045121|GO:0008284|GO:0090184|GO:0005886|GO:0042482|GO:0008283|GO:0030818|GO:0007266|GO:0007202|GO:0007204|GO:0048144|GO:0007205|GO:0007190|GO:0042310|GO:0004872|GO:0004871|GO:…	148465537	chr4	148465478	+	hs|4q31.22	NM_001957	endothelin receptor type A	EDNRA	chr4:148465478-148465537	NM_001957	Hs.183713
A_23_P48217	-11.1884	-3.48393	11.1884	down	FALSE	Homo sapiens apolipoprotein L domain containing 1 (APOLD1), transcript variant 2, mRNA [NM_030817]	81575	GO:0001666|GO:0005886|GO:0006869|GO:0042157|GO:0042118|GO:0007275|GO:0005576|GO:0016021|GO:0001525|GO:0030154|GO:0045601|GO:0008289	12944238	chr12	12944179	+	hs|12p13.1	NM_030817	apolipoprotein L domain containing 1	APOLD1	chr12:12944179-12944238	NM_030817	Hs.23388
A_19_P00317398	-11.166	-3.48104	11.166	down	FALSE	Homo sapiens HLA complex group 18 (non-protein coding) (HCG18), non-coding RNA [NR_024052]			30262667	chr6	30262608	-	hs|6p22.1	NR_024052	HLA complex group 18 (non-protein coding)	HCG18	chr6:30262667-30262608	NR_024052	Hs.485041
A_23_P321160	-11.1595	-3.4802	11.1595	down	FALSE	Homo sapiens zinc finger protein 594 (ZNF594), mRNA [NM_032530]	84622	GO:0005622|GO:0006355|GO:0008270|GO:0005634|GO:0003677|GO:0046872	5082968	chr17	5082909	-	hs|17p13.2	NM_032530	zinc finger protein 594	ZNF594	chr17:5082968-5082909	NM_032530	Hs.658402
A_33_P3258467	-11.1109	-3.4739	11.1109	down	FALSE	Homo sapiens spectrin, beta, non-erythrocytic 1 (SPTBN1), transcript variant 2, mRNA [NM_178313]	6711	GO:0005515|GO:0005516|GO:0008091|GO:0005886|GO:0005730|GO:0032437|GO:0003779|GO:0005634|GO:0031430|GO:0051693|GO:0005829|GO:0007182|GO:0005737|GO:0007411|GO:0007184|GO:0005200|GO:0030863	54889444	chr2	54889385	+	hs|2p16.2	NM_178313	spectrin, beta, non-erythrocytic 1	SPTBN1	chr2:54889385-54889444	NM_178313	Hs.503178
A_23_P15844	-11.099	-3.47235	11.099	down	FALSE	Homo sapiens BRCA1 interacting protein C-terminal helicase 1 (BRIP1), mRNA [NM_032043]	83990	GO:0005515|GO:0006357|GO:0004386|GO:0005634|GO:0016818|GO:0003677|GO:0005524|GO:0006302|GO:0005737|GO:0006139|GO:0004003|GO:0000166|GO:0000077	59760967	chr17	59760908	-	hs|17q23.2	NM_032043	BRCA1 interacting protein C-terminal helicase 1	BRIP1	chr17:59760967-59760908	NM_032043	Hs.128903
A_23_P112061	-11.0883	-3.47097	11.0883	down	FALSE	Homo sapiens heparan-alpha-glucosaminide N-acetyltransferase (HGSNAT), mRNA [NM_152419]	138050	GO:0015019|GO:0016746|GO:0016020|GO:0007041|GO:0016021|GO:0005765|GO:0051259	43056956	chr8	43056897	+	hs|8p11.21	NM_152419	heparan-alpha-glucosaminide N-acetyltransferase	HGSNAT	chr8:43056897-43056956	NM_152419	Hs.600384
A_33_P3345816	-11.0803	-3.46993	11.0803	down	FALSE	Homo sapiens G protein-coupled estrogen receptor 1 (GPER), transcript variant 3, mRNA [NM_001039966]	2852	GO:0005794|GO:0005886|GO:0045742|GO:0004930|GO:0005783|GO:0042562|GO:0030284|GO:0000139|GO:0007186|GO:0005887|GO:0005789|GO:0004872|GO:0070374|GO:0004871|GO:0005496	1133337	chr7	1133278	+	hs|7p22.3	NM_001039966	G protein-coupled estrogen receptor 1	GPER	chr7:1133278-1133337	NM_001039966	Hs.20961
A_33_P3210139	-11.0583	-3.46705	11.0583	down	FALSE	Homo sapiens PCF11, cleavage and polyadenylation factor subunit, homolog (S. cerevisiae) (PCF11), mRNA [NM_015885]	51585	GO:0008380|GO:0006397|GO:0006379|GO:0010467|GO:0006369|GO:0006366|GO:0000398|GO:0031124|GO:0005849|GO:0005654|GO:0005634	82896795	chr11	82896736	+	hs|11q14.1	NM_015885	PCF11, cleavage and polyadenylation factor subunit, homolog (S. cerevisiae)	PCF11	chr11:82896736-82896795	NM_015885	Hs.128959
A_33_P3313830	-11.0537	-3.46646	11.0537	down	FALSE	Homo sapiens uncharacterized LOC644873 (FLJ33630), non-coding RNA [NR_015360]	644873		127357303	chr5	127357244	-	hs|5q23.3	NR_015360	uncharacterized LOC644873	FLJ33630	chr5:127357303-127357244	NR_015360	Hs.340623
A_23_P35609	-11.0412	-3.46482	11.0412	down	FALSE	Homo sapiens uroporphyrinogen III synthase (UROS), mRNA [NM_000375]	7390	GO:0071418|GO:0005739|GO:0048037|GO:0006780|GO:0006778|GO:0033014|GO:0004852|GO:0071243|GO:0046677|GO:0016829|GO:0006783|GO:0005829	127496016	chr10	127486690	-	hs|10q26.13	NM_000375	uroporphyrinogen III synthase	UROS	chr10:127496016-127486690	NM_000375	Hs.501376
A_23_P164814	-11.03	-3.46336	11.03	down	FALSE	Homo sapiens chromosome 19 open reading frame 57 (C19orf57), mRNA [NM_024323]	79173	GO:0005515|GO:0003674|GO:0007275|GO:0005575	13993314	chr19	13993255	-	hs|19p13.13	NM_024323	chromosome 19 open reading frame 57	C19orf57	chr19:13993314-13993255	NM_024323	Hs.143288
A_33_P3243128	-11.0241	-3.46259	11.0241	down	FALSE	Homo sapiens coenzyme Q5 homolog, methyltransferase (S. cerevisiae) (COQ5), nuclear gene encoding mitochondrial protein, mRNA [NM_032314]	84274	GO:0005739|GO:0006744|GO:0008168|GO:0016740	120941414	chr12	120941355	-	hs|12q24.31	NM_032314	coenzyme Q5 homolog, methyltransferase (S. cerevisiae)	COQ5	chr12:120941414-120941355	NM_032314	Hs.17250
A_23_P29922	-11.0188	-3.4619	11.0188	down	FALSE	Homo sapiens toll-like receptor 3 (TLR3), mRNA [NM_003265]	7098	GO:0032755|GO:0034123|GO:0046330|GO:0032757|GO:0005622|GO:0002756|GO:0051607|GO:0045078|GO:0009597|GO:0043123|GO:0042742|GO:0032728|GO:0009986|GO:0032760|GO:0032722|GO:0045359|GO:0071346|GO:0005887|GO:0045087|GO:0052033|GO:0045356|GO:0005789|GO:0010008|GO:0004888|GO:0045080|GO:0003725|GO:0042346|GO:0035458|GO:0005783|GO:0032735|GO:0005737|GO:0051092|GO:0045944|GO:0002282|GO:0004872|GO:0034138|GO:…	187005949	chr4	187005890	+	hs|4q35.1	NM_003265	toll-like receptor 3	TLR3	chr4:187005890-187005949	NM_003265	Hs.657724
A_19_P00315532	-11.0068	-3.46032	11.0068	down	FALSE	lincRNA:chr19:28293532-28294380 forward strand			28294321	chr19	28294262	+	hs|19p11				chr19:28294262-28294321
A_23_P214533	-10.9822	-3.4571	10.9822	down	FALSE	Homo sapiens zinc finger protein 323 (ZNF323), transcript variant 1, mRNA [NM_030899]	64288	GO:0005622|GO:0003700|GO:0016032|GO:0008270|GO:0005634|GO:0003676|GO:0003677|GO:0046872	28293096	chr6	28293037	-	hs|6p22.1	NM_030899	zinc finger protein 323	ZNF323	chr6:28293096-28293037	NM_030899	Hs.656413
A_33_P3316539	-10.9762	-3.4563	10.9762	down	FALSE	Homo sapiens solute carrier family 7 (cationic amino acid transporter, y+ system), member 2 (SLC7A2), transcript variant 2, mRNA [NM_001008539]	6542	GO:0006520|GO:0005886|GO:0050727|GO:0006865|GO:0005624|GO:0055085|GO:0002537|GO:0005289|GO:0006809|GO:0034641|GO:0005737|GO:0015802|GO:0042116|GO:0005887|GO:0006810|GO:0015174|GO:0000064|GO:0015189|GO:0006811	17427906	chr8	17427847	+	hs|8p22	NM_001008539	solute carrier family 7 (cationic amino acid transporter, y+ system), member 2	SLC7A2	chr8:17427847-17427906	NM_001008539	Hs.448520
A_32_P86739	-10.9418	-3.45178	10.9418	down	FALSE	Homo sapiens chromosome 10 open reading frame 114 (C10orf114), mRNA [NM_001010911]	399726		21783485	chr10	21783426	-	hs|10p12.31	NM_001010911	chromosome 10 open reading frame 114	C10orf114	chr10:21783485-21783426	NM_001010911	Hs.315568
A_23_P259090	-10.9302	-3.45025	10.9302	down	FALSE	Homo sapiens nudix (nucleoside diphosphate linked moiety X)-type motif 12 (NUDT12), mRNA [NM_031438]	83594	GO:0006742|GO:0016787|GO:0000210|GO:0005634|GO:0035529|GO:0019677|GO:0046872|GO:0005777	102885275	chr5	102885216	-	hs|5q21.2	NM_031438	nudix (nucleoside diphosphate linked moiety X)-type motif 12	NUDT12	chr5:102885275-102885216	NM_031438	Hs.434289
A_33_P3268368	-10.9286	-3.45004	10.9286	down	FALSE	Homo sapiens fizzy/cell division cycle 20 related 1 (Drosophila) (FZR1), transcript variant 2, mRNA [NM_016263]	51343	GO:0005515|GO:0008284|GO:0045732|GO:0070306|GO:0031572|GO:0090344|GO:0005634|GO:0031145|GO:0005829|GO:0000084|GO:0051488|GO:0005737|GO:0016301|GO:0005680|GO:0051437|GO:0051436|GO:0051439|GO:0040020|GO:0016310|GO:0007067|GO:0006281|GO:0070979|GO:0005654|GO:0000278|GO:0051301	3536755	chr19	3536696	+	hs|19p13.3	NM_016263	fizzy/cell division cycle 20 related 1 (Drosophila)	FZR1	chr19:3536696-3536755	NM_016263	Hs.413133
A_33_P3303940	-10.9168	-3.44848	10.9168	down	FALSE	Homo sapiens BRCA1/BRCA2-containing complex, subunit 3 (BRCC3), transcript variant 1, mRNA [NM_024332]	79184	GO:0005515|GO:0004843|GO:0010165|GO:0031572|GO:0000151|GO:0005634|GO:0045739|GO:0046872|GO:0000152|GO:0006302|GO:0070531|GO:0050790|GO:0070552|GO:0070536|GO:0010212|GO:0070537|GO:0006508|GO:0030234|GO:0008233|GO:0004221|GO:0008237|GO:0031593|GO:0016568	154351002	chrX	154350943	+	hs|Xq28	NM_024332	BRCA1/BRCA2-containing complex, subunit 3	BRCC3	chrX:154350943-154351002	NM_024332	Hs.558537
A_23_P19134	-10.9136	-3.44806	10.9136	down	FALSE	Homo sapiens G protein-coupled receptor 98 (GPR98), transcript variant 1, mRNA [NM_032119]	84059	GO:0005515|GO:0060122|GO:0005886|GO:0002142|GO:0007605|GO:0045494|GO:0048496|GO:0005737|GO:0016337|GO:0007218|GO:0004872|GO:0004871|GO:0048839|GO:0009986|GO:0004930|GO:0005509|GO:0007399|GO:0007186|GO:0016020|GO:0050910|GO:0050877|GO:0017022|GO:0016021|GO:0050896|GO:0050953	90459826	chr5	90459768	+	hs|5q14.3	NM_032119	G protein-coupled receptor 98	GPR98	chr5:90459768-90459826	NM_032119	Hs.591777
A_24_P80338	-10.8955	-3.44566	10.8955	down	FALSE	Homo sapiens NIMA (never in mitosis gene a)-related kinase 4 (NEK4), transcript variant 1, mRNA [NM_003157]	6787	GO:0007067|GO:0007049|GO:0000166|GO:0004674|GO:0005730|GO:0006468|GO:0005634|GO:0005524|GO:0046872|GO:0051301	52744873	chr3	52744814	-	hs|3p21.1	NM_003157	NIMA (never in mitosis gene a)-related kinase 4	NEK4	chr3:52744873-52744814	NM_003157	Hs.631921
A_33_P3416366	-10.8932	-3.44535	10.8932	down	FALSE	Homo sapiens chromatin assembly factor 1, subunit A (p150) (CHAF1A), mRNA [NM_005483]	10036	GO:0005515|GO:0006355|GO:0005678|GO:0033186|GO:0070087|GO:0006335|GO:0005634|GO:0071778|GO:0006260|GO:0007049|GO:0006281|GO:0006461|GO:0031497|GO:0003682|GO:0051082	4432024	chr19	4431965	+	hs|19p13.3	NM_005483	chromatin assembly factor 1, subunit A (p150)	CHAF1A	chr19:4431965-4432024	NM_005483	Hs.79018
A_23_P46378	-10.8808	-3.44371	10.8808	down	FALSE	Homo sapiens phosphatidylinositol glycan anchor biosynthesis, class V (PIGV), transcript variant 2, mRNA [NM_017837]	55650	GO:0006501|GO:0000030|GO:0016020|GO:0005783|GO:0016254|GO:0005789|GO:0016021|GO:0044267|GO:0006506|GO:0043687	27124615	chr1	27124556	+	hs|1p36.11	NM_017837	phosphatidylinositol glycan anchor biosynthesis, class V	PIGV	chr1:27124556-27124615	NM_017837	Hs.259605
A_32_P132396	-10.8547	-3.44025	10.8547	down	FALSE	Homo sapiens family with sequence similarity 86, member A pseudogene (LOC100125556), transcript variant 1, non-coding RNA [NR_024251]	100125556		125647755	chr3	125647696	+	hs|3q21.2	NR_024251	family with sequence similarity 86, member A pseudogene	LOC100125556	chr3:125647696-125647755	NR_024251	Hs.553949
A_23_P202594	-10.8533	-3.44006	10.8533	down	FALSE	Homo sapiens minichromosome maintenance complex binding protein (MCMBP), mRNA [NM_024834]	79892	GO:0000084|GO:0042555|GO:0006261|GO:0007067|GO:0007049|GO:0005737|GO:0005886|GO:0003682|GO:0005730|GO:0007062|GO:0005634|GO:0051301	121589539	chr10	121589480	-	hs|10q26.11	NM_024834	minichromosome maintenance complex binding protein	MCMBP	chr10:121589539-121589480	NM_024834	Hs.124246
A_23_P163099	-10.8021	-3.43324	10.8021	down	FALSE	Homo sapiens polymerase (DNA directed), epsilon 2 (p59 subunit) (POLE2), transcript variant 1, mRNA [NM_002692]	5427	GO:0003887|GO:0016779|GO:0005730|GO:0000216|GO:0005634|GO:0003677|GO:0043231|GO:0000084|GO:0006260|GO:0000082|GO:0006281|GO:0000723|GO:0006283|GO:0006270|GO:0000722|GO:0006297|GO:0005654|GO:0006289|GO:0000278|GO:0032201|GO:0016740	50122470	chr14	50122411	-	hs|14q21.3	NM_002692	polymerase (DNA directed), epsilon 2 (p59 subunit)	POLE2	chr14:50122470-50122411	NM_002692	Hs.162777
A_33_P3418025	-10.7987	-3.43278	10.7987	down	FALSE	Homo sapiens cathepsin O (CTSO), mRNA [NM_001334]	1519	GO:0004197|GO:0006508|GO:0008233|GO:0005764	156845446	chr4	156845387	-	hs|4q32.1	NM_001334	cathepsin O	CTSO	chr4:156845446-156845387	NM_001334	Hs.75262
A_33_P3289128	-10.781	-3.43042	10.781	down	FALSE	Homo sapiens zinc finger and BTB domain containing 42 (ZBTB42), mRNA [NM_001137601]	100128927	GO:0005622|GO:0006355|GO:0005737|GO:0008270|GO:0005654|GO:0005634|GO:0003677|GO:0046872	105270859	chr14	105270800	+	hs|14q32.33	NM_001137601	zinc finger and BTB domain containing 42	ZBTB42	chr14:105270800-105270859	NM_001137601	Hs.170853
A_33_P3317253	-10.774	-3.42949	10.774	down	FALSE	Homo sapiens phosphotriesterase related (PTER), transcript variant 1, mRNA [NM_001001484]	9317	GO:0016788|GO:0009056|GO:0008270|GO:0046872	16555714	chr10	16555655	+	hs|10p13	NM_001001484	phosphotriesterase related	PTER	chr10:16555655-16555714	NM_001001484	Hs.444321
A_23_P129075	-10.7252	-3.42294	10.7252	down	FALSE	Homo sapiens WD repeat domain 76 (WDR76), transcript variant 1, mRNA [NM_024908]	79968		44158674	chr15	44158615	+	hs|15q15.3	NM_024908	WD repeat domain 76	WDR76	chr15:44158615-44158674	NM_024908	Hs.250154
A_23_P147729	-10.7053	-3.42026	10.7053	down	FALSE	Homo sapiens solute carrier family 35, member E3 (SLC35E3), mRNA [NM_018656]	55508	GO:0016020|GO:0016021	69158629	chr12	69158570	+	hs|12q15	NM_018656	solute carrier family 35, member E3	SLC35E3	chr12:69158570-69158629	NM_018656	Hs.506011
A_24_P6674	-10.6894	-3.41811	10.6894	down	FALSE	Homo sapiens WD repeat domain 31 (WDR31), transcript variant 1, mRNA [NM_001012361]	114987		116078607	chr9	116078548	-	hs|9q32	NM_001012361	WD repeat domain 31	WDR31	chr9:116078607-116078548	NM_001012361	Hs.133331
A_19_P00810862	-10.6816	-3.41706	10.6816	down	FALSE	lincRNA:chr20:10607175-10613750 forward strand			10608377	chr20	10608318	+	hs|20p12.2				chr20:10608318-10608377
A_33_P3214849	-10.6633	-3.41458	10.6633	down	FALSE	Homo sapiens KDEL (Lys-Asp-Glu-Leu) containing 2 (KDELC2), mRNA [NM_153705]	143888	GO:0008150|GO:0003674|GO:0005783|GO:0005788|GO:0005575	108343124	chr11	108343065	-	hs|11q22.3	NM_153705	KDEL (Lys-Asp-Glu-Leu) containing 2	KDELC2	chr11:108343124-108343065	NM_153705	Hs.83286
A_24_P941148	-10.6609	-3.41426	10.6609	down	FALSE	Homo sapiens HAUS augmin-like complex, subunit 6 (HAUS6), mRNA [NM_017645]	54801	GO:0005813|GO:0005874|GO:0005730|GO:0005819|GO:0005634|GO:0051225|GO:0051297|GO:0003674|GO:0005737|GO:0007049|GO:0007067|GO:0070652|GO:0005856|GO:0051301	19053295	chr9	19053236	-	hs|9p22.1	NM_017645	HAUS augmin-like complex, subunit 6	HAUS6	chr9:19053295-19053236	NM_017645	Hs.533468
A_33_P3326713	-10.6462	-3.41226	10.6462	down	FALSE	Homo sapiens family with sequence similarity 188, member B (FAM188B), mRNA [NM_032222]	84182		30893074	chr7	30893015	+	hs|7p14.3	NM_032222	family with sequence similarity 188, member B	FAM188B	chr7:30893015-30893074	NM_032222	Hs.660192
A_33_P3288754	-10.5846	-3.4039	10.5846	down	FALSE	Homo sapiens chromosome 19 open reading frame 48 (C19orf48), mRNA [NM_199249]	84798		51301021	chr19	51300962	-	hs|19q13.33	NM_199249	chromosome 19 open reading frame 48	C19orf48	chr19:51301021-51300962	NM_199249	Hs.256301
A_23_P133075	-10.5678	-3.4016	10.5678	down	FALSE	Homo sapiens TBC1 domain containing kinase (TBCK), transcript variant 4, mRNA [NM_033115]	93627	GO:0005622|GO:0004672|GO:0006468|GO:0005524|GO:0005097|GO:0016772	107037522	chr4	107037463	-	hs|4q24	NM_033115	TBC1 domain containing kinase	TBCK	chr4:107037522-107037463	NM_033115	Hs.292986
A_23_P82929	-10.5642	-3.40111	10.5642	down	FALSE	Homo sapiens nephroblastoma overexpressed gene (NOV), mRNA [NM_002514]	4856	GO:0031012|GO:0030424|GO:0043025|GO:0005576|GO:0008083|GO:0001558|GO:0030425|GO:0043231|GO:0005520	120436494	chr8	120436435	+	hs|8q24.12	NM_002514	nephroblastoma overexpressed gene	NOV	chr8:120436435-120436494	NM_002514	Hs.235935
A_23_P353717	-10.543	-3.39821	10.543	down	FALSE	Homo sapiens RMI2, RecQ mediated genome instability 2, homolog (S. cerevisiae) (RMI2), mRNA [NM_152308]	116028	GO:0006260|GO:0005737|GO:0005634|GO:0003677	11445443	chr16	11445384	+	hs|16p13.13	NM_152308	RMI2, RecQ mediated genome instability 2, homolog (S. cerevisiae)	RMI2	chr16:11445384-11445443	NM_152308	Hs.347524
A_23_P151297	-10.5256	-3.39583	10.5256	down	FALSE	Homo sapiens tensin like C1 domain containing phosphatase (tensin 2) (TENC1), transcript variant 1, mRNA [NM_015319]	23371	GO:0035556|GO:0005515|GO:0030054|GO:0008285|GO:0016787|GO:0005886|GO:0004721|GO:0005925|GO:0046872	53457626	chr12	53457567	+	hs|12q13.13	NM_015319	tensin like C1 domain containing phosphatase (tensin 2)	TENC1	chr12:53457567-53457626	NM_015319	Hs.6147
A_23_P25019	-10.5205	-3.39514	10.5205	down	FALSE	Homo sapiens primase, DNA, polypeptide 1 (49kDa) (PRIM1), mRNA [NM_000946]	5557	GO:0005658|GO:0003896|GO:0016779|GO:0000216|GO:0046872|GO:0000084|GO:0006260|GO:0000082|GO:0006271|GO:0000723|GO:0006270|GO:0000722|GO:0006269|GO:0005654|GO:0000278|GO:0032201|GO:0016740	57133111	chr12	57132284	-	hs|12q13.3	NM_000946	primase, DNA, polypeptide 1 (49kDa)	PRIM1	chr12:57133111-57132284	NM_000946	Hs.534339
A_33_P3249574	-10.5142	-3.39426	10.5142	down	FALSE	Homo sapiens secretory carrier membrane protein 1 (SCAMP1), mRNA [NM_004866]	9522	GO:0005802|GO:0005515|GO:0005794|GO:0016020|GO:0006892|GO:0016021|GO:0015031|GO:0055038|GO:0005768	77776453	chr5	77776394	+	hs|5q14.1	NM_004866	secretory carrier membrane protein 1	SCAMP1	chr5:77776394-77776453	NM_004866	Hs.482587
A_24_P360206	-10.5091	-3.39357	10.5091	down	FALSE	Homo sapiens protocadherin alpha 11 (PCDHA11), transcript variant 1, mRNA [NM_018902]	56138	GO:0005886|GO:0005887|GO:0005509|GO:0007155|GO:0007156|GO:0007399	140390955	chr5	140390896	+	hs|5q31.3	NM_018902	protocadherin alpha 11	PCDHA11	chr5:140390896-140390955	NM_018902	Hs.199343
A_24_P28619	-10.4889	-3.39079	10.4889	down	FALSE	Homo sapiens angel homolog 2 (Drosophila) (ANGEL2), mRNA [NM_144567]	90806		213165809	chr1	213165750	-	hs|1q32.3	NM_144567	angel homolog 2 (Drosophila)	ANGEL2	chr1:213165809-213165750	NM_144567	Hs.157078
A_23_P259663	-10.4715	-3.3884	10.4715	down	FALSE	Homo sapiens zinc finger with KRAB and SCAN domains 5 (ZKSCAN5), transcript variant 1, mRNA [NM_014569]	23660	GO:0005622|GO:0006355|GO:0003700|GO:0016032|GO:0008270|GO:0005634|GO:0003677|GO:0046872	99130618	chr7	99130559	+	hs|7q22.1	NM_014569	zinc finger with KRAB and SCAN domains 5	ZKSCAN5	chr7:99130559-99130618	NM_014569	Hs.110839
A_24_P367329	-10.4633	-3.38727	10.4633	down	FALSE	PREDICTED: Homo sapiens hypothetical protein LOC440292 (LOC440292), mRNA [XM_496078]	440292		78234123	chr15	78234064	-	hs|15q24.3	XM_496078	uncharacterized LOC440292	LOC440292	chr15:78234123-78234064	XM_496078	Hs.326276
A_23_P104692	-10.4497	-3.38539	10.4497	down	FALSE	Homo sapiens pellino homolog 3 (Drosophila) (PELI3), transcript variant 1, mRNA [NM_145065]	246330	GO:0016874|GO:0005829	66244732	chr11	66244673	+	hs|11q13.2	NM_145065	pellino homolog 3 (Drosophila)	PELI3	chr11:66244673-66244732	NM_145065	Hs.656875
A_23_P78152	-10.4451	-3.38476	10.4451	down	FALSE	Homo sapiens MIS12, MIND kinetochore complex component, homolog (S. pombe) (MIS12), mRNA [NM_024039]	79003	GO:0005515|GO:0000236|GO:0051382|GO:0007059|GO:0005694|GO:0000087|GO:0005634|GO:0000444|GO:0000278|GO:0051301|GO:0005829	5393769	chr17	5393710	+	hs|17p13.2	NM_024039	MIS12, MIND kinetochore complex component, homolog (S. pombe)	MIS12	chr17:5393710-5393769	NM_024039	Hs.267194
A_23_P212423	-10.4409	-3.38418	10.4409	down	FALSE	Homo sapiens xylulokinase homolog (H. influenzae) (XYLB), mRNA [NM_005108]	9942	GO:0005998|GO:0000166|GO:0016301|GO:0005975|GO:0004856|GO:0006091|GO:0005524|GO:0016740|GO:0042732	38455692	chr3	38455633	+	hs|3p22.2	NM_005108	xylulokinase homolog (H. influenzae)	XYLB	chr3:38455633-38455692	NM_005108	Hs.659985
A_23_P90679	-10.4403	-3.38409	10.4403	down	FALSE	Homo sapiens STE20-related kinase adaptor beta (STRADB), transcript variant 1, mRNA [NM_018571]	55437	GO:0008286|GO:0005515|GO:0007254|GO:0005634|GO:0006916|GO:0046320|GO:0005524|GO:0005829|GO:0032147|GO:0000902|GO:0005737|GO:0007049|GO:0004672|GO:0000166|GO:0004674|GO:0006611|GO:0007050|GO:0006468|GO:0016772	202344882	chr2	202344823	+	hs|2q33.1	NM_018571	STE20-related kinase adaptor beta	STRADB	chr2:202344823-202344882	NM_018571	Hs.652338
A_23_P368259	-10.4166	-3.38081	10.4166	down	FALSE	Homo sapiens EP300 interacting inhibitor of differentiation 2B (EID2B), mRNA [NM_152361]	126272	GO:0006355|GO:0007517|GO:0007275|GO:0005634|GO:0030154	40022341	chr19	40022282	-	hs|19q13.2	NM_152361	EP300 interacting inhibitor of differentiation 2B	EID2B	chr19:40022341-40022282	NM_152361	Hs.135181
A_23_P501770	-10.411	-3.38004	10.411	down	FALSE	Homo sapiens ATR interacting protein (ATRIP), transcript variant 2, mRNA [NM_032166]	84126	GO:0006260|GO:0005515|GO:0006281|GO:0000075|GO:0005654|GO:0005634|GO:0000077	48506255	chr3	48505498	+	hs|3p21.31	NM_032166	ATR interacting protein	ATRIP	chr3:48505498-48506255	NM_032166	Hs.694840
A_33_P3278318	-10.352	-3.37184	10.352	down	FALSE	Homo sapiens methionine sulfoxide reductase B2 (MSRB2), mRNA [NM_012228]	22921	GO:0005739|GO:0006355|GO:0008113|GO:0003700|GO:0030091|GO:0016491|GO:0008270|GO:0000318|GO:0046872	23410865	chr10	23410806	+	hs|10p12.2	NM_012228	methionine sulfoxide reductase B2	MSRB2	chr10:23410806-23410865	NM_012228	Hs.461420
A_23_P252711	-10.3453	-3.37091	10.3453	down	FALSE	Homo sapiens lactamase, beta 2 (LACTB2), mRNA [NM_016027]	51110	GO:0016787|GO:0046872	71550792	chr8	71550089	-	hs|8q13.3	NM_016027	lactamase, beta 2	LACTB2	chr8:71550792-71550089	NM_016027	Hs.118554
A_33_P3242109	-10.3446	-3.37081	10.3446	down	FALSE	PREDICTED: Homo sapiens hypothetical LOC100130219 (LOC100130219), miscRNA [XR_109115]			1084586	chr12	1084527	-	hs|12p13.33	XR_109115			chr12:1084586-1084527	XR_109115	Hs.721298
A_23_P315345	-10.329	-3.36863	10.329	down	FALSE	Homo sapiens protein (peptidylprolyl cis/trans isomerase) NIMA-interacting, 4 (parvulin) (PIN4), nuclear gene encoding mitochondrial protein, transcript variant 1, mRNA [NM_006223]	5303	GO:0006364|GO:0003755|GO:0005730|GO:0005819|GO:0005634|GO:0003677|GO:0005739|GO:0005737|GO:0003690|GO:0006457|GO:0005759|GO:0003681|GO:0030684|GO:0016853|GO:0005856	71417609	chrX	71417550	+	hs|Xq13.1	NM_006223	protein (peptidylprolyl cis/trans isomerase) NIMA-interacting, 4 (parvulin)	PIN4	chrX:71417550-71417609	NM_006223	Hs.655623
A_32_P201773	-10.3256	-3.36815	10.3256	down	FALSE	Homo sapiens Alport syndrome, mental retardation, midface hypoplasia and elliptocytosis chromosomal region gene 1 (AMMECR1), transcript variant 1, mRNA [NM_015365]	9949	GO:0008150|GO:0003674|GO:0005575	109437714	chrX	109437655	-	hs|Xq23	NM_015365	Alport syndrome, mental retardation, midface hypoplasia and elliptocytosis chromosomal region gene 1	AMMECR1	chrX:109437714-109437655	NM_015365	Hs.656243
A_33_P3299882	-10.3106	-3.36606	10.3106	down	FALSE	Homo sapiens ubiquinol-cytochrome c reductase binding protein (UQCRB), transcript variant 2, mRNA [NM_001199975]	7381	GO:0022904|GO:0009060|GO:0005739|GO:0005746|GO:0008121|GO:0016020|GO:0006122|GO:0006810|GO:0005743|GO:0055114|GO:0006119	97239371	chr8	97239312	-	hs|8q22.1	NM_001199975	ubiquinol-cytochrome c reductase binding protein	UQCRB	chr8:97239371-97239312	NM_001199975	Hs.131255
A_23_P416468	-10.3105	-3.36605	10.3105	down	FALSE	Homo sapiens PIF1 5'-to-3' DNA helicase homolog (S. cerevisiae) (PIF1), mRNA [NM_025049]	80119	GO:0051974|GO:0000287|GO:0043141|GO:0017116|GO:0042162|GO:0004386|GO:0005634|GO:0003677|GO:0005524|GO:0000166|GO:0016787|GO:0032204|GO:0000784|GO:0033682	65107975	chr15	65107916	-	hs|15q22.31	NM_025049	PIF1 5'-to-3' DNA helicase homolog (S. cerevisiae)	PIF1	chr15:65107975-65107916	NM_025049	Hs.112160
A_24_P192627	-10.2885	-3.36295	10.2885	down	FALSE	Homo sapiens myeloid/lymphoid or mixed-lineage leukemia (trithorax homolog, Drosophila); translocated to, 3 (MLLT3), mRNA [NM_004529]	4300	GO:0005515|GO:0006355|GO:0007379|GO:0005634|GO:0009952	20345250	chr9	20345191	-	hs|9p21.3	NM_004529	myeloid/lymphoid or mixed-lineage leukemia (trithorax homolog, Drosophila); translocated to, 3	MLLT3	chr9:20345250-20345191	NM_004529	Hs.591085
A_33_P3260455	-10.2548	-3.35823	10.2548	down	FALSE				247497885	chr1	247497826	+	hs|1q44				chr1:247497826-247497885
A_23_P431569	-10.2231	-3.35375	10.2231	down	FALSE	PREDICTED: Homo sapiens hypothetical LOC100049716 (LOC100049716), miscRNA [XR_109114]			754557	chr12	754498	+	hs|12p13.33	XR_109114			chr12:754498-754557	XR_109114	Hs.655804
A_23_P208698	-10.223	-3.35374	10.223	down	FALSE	Homo sapiens glycogen synthase 1 (muscle) (GYS1), transcript variant 1, mRNA [NM_002103]	2997	GO:0005515|GO:0019901|GO:0005975|GO:0016234|GO:0016757|GO:0005978|GO:0005625|GO:0004373|GO:0005536|GO:0005829|GO:0007507|GO:0005737|GO:0006006	49471657	chr19	49471598	-	hs|19q13.33	NM_002103	glycogen synthase 1 (muscle)	GYS1	chr19:49471657-49471598	NM_002103	Hs.386225
A_33_P3236813	-10.1994	-3.35042	10.1994	down	FALSE	Homo sapiens G protein-coupled receptor 19 (GPR19), mRNA [NM_006143]	2842	GO:0007186|GO:0005886|GO:0005887|GO:0004930|GO:0004872|GO:0004871	12814162	chr12	12814103	-	hs|12p13.1	NM_006143	G protein-coupled receptor 19	GPR19	chr12:12814162-12814103	NM_006143	Hs.657862
A_33_P3404411	-10.1986	-3.35029	10.1986	down	FALSE	Homo sapiens mitochondrial intermediate peptidase (MIPEP), nuclear gene encoding mitochondrial protein, mRNA [NM_005932]	4285	GO:0005739|GO:0006627|GO:0005759|GO:0006508|GO:0008233|GO:0004222|GO:0046872	24334295	chr13	24334236	-	hs|13q12.12	NM_005932	mitochondrial intermediate peptidase	MIPEP	chr13:24334295-24334236	NM_005932	Hs.507498
A_33_P3238177	-10.1919	-3.34935	10.1919	down	FALSE	Homo sapiens zinc finger protein 37A (ZNF37A), transcript variant 1, mRNA [NM_001007094]	7587	GO:0005622|GO:0006355|GO:0003700|GO:0008270|GO:0005634|GO:0003677|GO:0046872	38412169	chr10	38412110	+	hs|10p11.1	NM_001007094	zinc finger protein 37A	ZNF37A	chr10:38412110-38412169	NM_001007094	Hs.292575
A_24_P178631	-10.1825	-3.34802	10.1825	down	FALSE	Homo sapiens cDNA FLJ14761 fis, clone NT2RP3003302. [AK027667]			45282	chr17_gl000205_random	45223	+		AK027667			chr17_gl000205_random:45223-45282
A_33_P3383184	-10.1765	-3.34717	10.1765	down	FALSE	Sp9 transcription factor homolog (mouse) [Source:HGNC Symbol;Acc:30690] [ENST00000394967]	100131390	GO:0005622|GO:0006355|GO:0008270|GO:0005634|GO:0030326|GO:0003677|GO:0046872	175202960	chr2	175202901	+	hs|2q31.1		Sp9 transcription factor homolog (mouse)	SP9	chr2:175202901-175202960
A_23_P112113	-10.1758	-3.34707	10.1758	down	FALSE	Homo sapiens KIAA0196 (KIAA0196), mRNA [NM_014846]	9897	GO:0008219|GO:0071203	126036867	chr8	126036808	-	hs|8q24.13	NM_014846	KIAA0196	KIAA0196	chr8:126036867-126036808	NM_014846	Hs.270043
A_23_P82047	-10.1437	-3.34251	10.1437	down	FALSE	Homo sapiens syntaxin binding protein 5 (tomosyn) (STXBP5), transcript variant 2, mRNA [NM_001127715]	134957	GO:0045921|GO:0005737|GO:0030054|GO:0005886|GO:0045202|GO:0031410|GO:0017075|GO:0016021|GO:0015031|GO:0030659|GO:0005892|GO:0008021	147707808	chr6	147707749	+	hs|6q24.3	NM_001127715	syntaxin binding protein 5 (tomosyn)	STXBP5	chr6:147707749-147707808	NM_001127715	Hs.93534
A_19_P00316844	-10.1302	-3.34058	10.1302	down	FALSE	Homo sapiens HLA complex group 18 (non-protein coding) (HCG18), non-coding RNA [NR_024052]			30256551	chr6	30256492	-	hs|6p22.1	NR_024052	HLA complex group 18 (non-protein coding)	HCG18	chr6:30256551-30256492	NR_024052
A_23_P217659	-10.1269	-3.34012	10.1269	down	FALSE	Homo sapiens BRCA1/BRCA2-containing complex, subunit 3 (BRCC3), transcript variant 2, mRNA [NM_001018055]	79184	GO:0005515|GO:0004843|GO:0010165|GO:0031572|GO:0000151|GO:0005634|GO:0045739|GO:0046872|GO:0000152|GO:0006302|GO:0070531|GO:0050790|GO:0070552|GO:0070536|GO:0010212|GO:0070537|GO:0006508|GO:0030234|GO:0008233|GO:0004221|GO:0008237|GO:0031593|GO:0016568	154351184	chrX	154351125	+	hs|Xq28	NM_001018055	BRCA1/BRCA2-containing complex, subunit 3	BRCC3	chrX:154351125-154351184	NM_001018055	Hs.558537
A_23_P13701	-10.1031	-3.33673	10.1031	down	FALSE	Homo sapiens transmembrane BAX inhibitor motif containing 4 (TMBIM4), mRNA [NM_016056]	51643	GO:0016020|GO:0016021	66563649	chr12	66547184	-	hs|12q14.3	NM_016056	transmembrane BAX inhibitor motif containing 4	TMBIM4	chr12:66563649-66547184	NM_016056	Hs.505934
A_23_P412186	-10.1028	-3.33669	10.1028	down	FALSE	Homo sapiens zinc finger protein 252 (ZNF252), non-coding RNA [NR_023392]	286101		146203248	chr8	146203189	-	hs|8q24.3	NR_023392	zinc finger protein 252	ZNF252	chr8:146203248-146203189	NR_023392	Hs.725207
A_24_P404033	-10.0905	-3.33492	10.0905	down	FALSE	Homo sapiens chromosome 15 open reading frame 38 (C15orf38), mRNA [NM_182616]	348110		90444899	chr15	90444840	-	hs|15q26.1	NM_182616	chromosome 15 open reading frame 38	C15orf38	chr15:90444899-90444840	NM_182616	Hs.728822
A_19_P00804960	-10.0901	-3.33487	10.0901	down	FALSE	lincRNA:chr13:33888375-33923550 reverse strand			33900274	chr13	33900215	-	hs|13q13.2				chr13:33900274-33900215
A_19_P00316745	-10.0585	-3.33034	10.0585	down	FALSE				132266043	chr9	132265984	+	hs|9q34.11	BC038559	uncharacterized LOC100506190	LOC100506190	chr9:132265984-132266043		Hs.529860
A_32_P170003	-10.0464	-3.3286	10.0464	down	FALSE	Homo sapiens TNF receptor-associated factor 3 interacting protein 1 (TRAF3IP1), transcript variant 1, mRNA [NM_015650]	26146	GO:0005515|GO:0005737|GO:0005856	239309378	chr2	239309319	+	hs|2q37.3	NM_015650	TNF receptor-associated factor 3 interacting protein 1	TRAF3IP1	chr2:239309319-239309378	NM_015650	Hs.631898
A_23_P151150	-10.0051	-3.32267	10.0051	down	FALSE	Homo sapiens forkhead box M1 (FOXM1), transcript variant 1, mRNA [NM_202002]	2305	GO:0071156|GO:0005515|GO:0007389|GO:0008284|GO:0003700|GO:0006366|GO:0003705|GO:0090344|GO:0005634|GO:0046578|GO:0009790|GO:0032873|GO:0001558|GO:0043231|GO:0051090|GO:0005737|GO:0003690|GO:0045944|GO:0042127|GO:0009888|GO:0006978|GO:0005667|GO:0006355|GO:0008301|GO:0019904|GO:0005730|GO:0000122|GO:0003677|GO:0043565|GO:0001889|GO:0007049|GO:0006281|GO:2000377|GO:2000781|GO:0045893|GO:0045892|GO:…	2967381	chr12	2967322	-	hs|12p13.33	NM_202002	forkhead box M1	FOXM1	chr12:2967381-2967322	NM_202002	Hs.239
A_23_P14493	-9.99187	-3.32075	9.99187	down	FALSE	Homo sapiens dynein, axonemal, assembly factor 2 (DNAAF2), transcript variant 1, mRNA [NM_018139]	55172	GO:0060286|GO:0005737|GO:0060285|GO:0032526|GO:0070286|GO:0042221	50092351	chr14	50092292	-	hs|14q21.3	NM_018139	dynein, axonemal, assembly factor 2	DNAAF2	chr14:50092351-50092292	NM_018139	Hs.231761
A_24_P93371	-9.95024	-3.31473	9.95024	down	FALSE	Homo sapiens COMM domain containing 4 (COMMD4), mRNA [NM_017828]	54939	GO:0005515|GO:0005737	75631420	chr15	75631361	+	hs|15q24.2	NM_017828	COMM domain containing 4	COMMD4	chr15:75631361-75631420	NM_017828	Hs.351327
A_23_P114095	-9.94638	-3.31417	9.94638	down	FALSE	Homo sapiens membrane-bound transcription factor peptidase, site 2 (MBTPS2), mRNA [NM_015884]	51360	GO:0005737|GO:0016020|GO:0000139|GO:0006508|GO:0008233|GO:0016021|GO:0004222|GO:0046872|GO:0008202|GO:0008203	21900808	chrX	21900749	+	hs|Xp22.11	NM_015884	membrane-bound transcription factor peptidase, site 2	MBTPS2	chrX:21900749-21900808	NM_015884	Hs.443490
A_24_P399888	-9.91848	-3.31012	9.91848	down	FALSE	Homo sapiens centromere protein M (CENPM), transcript variant 2, mRNA [NM_001002876]	79019	GO:0000236|GO:0005737|GO:0005694|GO:0000087|GO:0000777|GO:0005634|GO:0000278|GO:0005829	42341956	chr22	42341289	-	hs|22q13.2	NM_001002876	centromere protein M	CENPM	chr22:42341956-42341289	NM_001002876	Hs.208912
A_24_P356509	-9.90797	-3.30859	9.90797	down	FALSE	Homo sapiens RAD51 homolog D (S. cerevisiae) (RAD51D), transcript variant 6, mRNA [NM_001142571]	5892	GO:0017111|GO:0006281|GO:0000166|GO:0006310|GO:0005634|GO:0005524|GO:0003677|GO:0008094|GO:0007131	33427055	chr17	33426996	-	hs|17q12	NM_001142571	RAD51 homolog D (S. cerevisiae)	RAD51D	chr17:33427055-33426996	NM_001142571	Hs.631757
A_23_P334857	-9.90431	-3.30806	9.90431	down	FALSE	Homo sapiens zinc finger protein 385B (ZNF385B), transcript variant 1, mRNA [NM_152520]	151126	GO:0005622|GO:0008270|GO:0005634|GO:0003676|GO:0046872	180307554	chr2	180307495	-	hs|2q31.2	NM_152520	zinc finger protein 385B	ZNF385B	chr2:180307554-180307495	NM_152520	Hs.655005
A_23_P342709	-9.90099	-3.30757	9.90099	down	FALSE	Homo sapiens F-box protein 15 (FBXO15), transcript variant 1, mRNA [NM_152676]	201456	GO:0019005	71740797	chr18	71740738	-	hs|18q22.3	NM_152676	F-box protein 15	FBXO15	chr18:71740797-71740738	NM_152676	Hs.664011
A_23_P99917	-9.87314	-3.30351	9.87314	down	FALSE	Homo sapiens WD repeat domain 73 (WDR73), mRNA [NM_032856]	84942		85186449	chr15	85186390	-	hs|15q25.2	NM_032856	WD repeat domain 73	WDR73	chr15:85186449-85186390	NM_032856	Hs.728276
A_23_P149695	-9.85107	-3.30028	9.85107	down	FALSE	Homo sapiens ATP1A1 opposite strand (ATP1A1OS), transcript variant 3, non-coding RNA [NR_024126]	84852		116948101	chr1	116948042	-	hs|1p13.1	NR_024126	ATP1A1 opposite strand	ATP1A1OS	chr1:116948101-116948042	NR_024126	Hs.664752
A_33_P3295108	-9.84036	-3.29871	9.84036	down	FALSE	Homo sapiens glucosidase, alpha; neutral C (GANC), mRNA [NM_198141]	2595	GO:0032450|GO:0005975|GO:0030246|GO:0004553|GO:0004558	42645840	chr15	42645781	+	hs|15q15.1	NM_198141	glucosidase, alpha; neutral C	GANC	chr15:42645781-42645840	NM_198141	Hs.730806
A_23_P77714	-9.83569	-3.29803	9.83569	down	FALSE	Homo sapiens clusterin associated protein 1 (CLUAP1), transcript variant 2, mRNA [NM_024793]	23059	GO:0005515|GO:0005634	3586737	chr16	3586678	+	hs|16p13.3	NM_024793	clusterin associated protein 1	CLUAP1	chr16:3586678-3586737	NM_024793	Hs.155995
A_33_P3261520	-9.8304	-3.29725	9.8304	down	FALSE	ATPase, H+ transporting, lysosomal accessory protein 1-like [Source:HGNC Symbol;Acc:28091] [ENST00000508366]	92270	GO:0016020|GO:0046961|GO:0046933|GO:0015991|GO:0033180|GO:0016021	81682316	chr5	81682257	+	hs|5q14.2	XR_108587	ATPase, H+ transporting, lysosomal accessory protein 1-like	ATP6AP1L	chr5:81682257-81682316	XR_108587	Hs.364045
A_33_P3397323	-9.82825	-3.29693	9.82825	down	FALSE	Homo sapiens zinc finger protein 441 (ZNF441), mRNA [NM_152355]	126068	GO:0005622|GO:0006355|GO:0008270|GO:0005634|GO:0003677|GO:0046872	11894845	chr19	11894786	+	hs|19p13.2	NM_152355	zinc finger protein 441	ZNF441	chr19:11894786-11894845	NM_152355	Hs.675132
A_24_P53519	-9.82385	-3.29629	9.82385	down	FALSE	Homo sapiens chromatin assembly factor 1, subunit A (p150) (CHAF1A), mRNA [NM_005483]	10036	GO:0005515|GO:0006355|GO:0005678|GO:0033186|GO:0070087|GO:0006335|GO:0005634|GO:0071778|GO:0006260|GO:0007049|GO:0006281|GO:0006461|GO:0031497|GO:0003682|GO:0051082	4443199	chr19	4443140	+	hs|19p13.3	NM_005483	chromatin assembly factor 1, subunit A (p150)	CHAF1A	chr19:4443140-4443199	NM_005483	Hs.79018
A_33_P3403107	-9.7941	-3.29191	9.7941	down	FALSE	Homo sapiens proline rich 19 (PRR19), mRNA [NM_199285]	284338		42814972	chr19	42814913	+	hs|19q13.2	NM_199285	proline rich 19	PRR19	chr19:42814913-42814972	NM_199285	Hs.585901
A_33_P3354539	-9.79361	-3.29184	9.79361	down	FALSE	Homo sapiens churchill domain containing 1 (CHURC1), transcript variant 1, mRNA [NM_145165]	91612	GO:0008270|GO:0007275|GO:0045893|GO:0046872	65401766	chr14	65401707	+	hs|14q23.3	NM_145165	churchill domain containing 1	CHURC1	chr14:65401707-65401766	NM_145165	Hs.325531
A_19_P00317082	-9.79353	-3.29183	9.79353	down	FALSE	Homo sapiens HLA complex group 18 (non-protein coding) (HCG18), non-coding RNA [NR_024052]			30260164	chr6	30260105	-	hs|6p22.1	NR_024052	HLA complex group 18 (non-protein coding)	HCG18	chr6:30260164-30260105	NR_024052	Hs.485041
A_19_P00808393	-9.78223	-3.29016	9.78223	down	FALSE	lincRNA:chr20:10607175-10613750 forward strand			10608625	chr20	10608566	+	hs|20p12.2				chr20:10608566-10608625
A_33_P3235766	-9.77163	-3.2886	9.77163	down	FALSE	Homo sapiens glutamine and serine rich 1 (QSER1), mRNA [NM_001076786]	79832		33001759	chr11	33001700	+	hs|11p13	NM_001076786	glutamine and serine rich 1	QSER1	chr11:33001700-33001759	NM_001076786	Hs.369368
A_19_P00321303	-9.76463	-3.28757	9.76463	down	FALSE				132266041	chr9	132265982	+	hs|9q34.11	BC038559	uncharacterized LOC100506190	LOC100506190	chr9:132265982-132266041		Hs.529860
A_23_P35883	-9.76126	-3.28707	9.76126	down	FALSE	Homo sapiens FAD-dependent oxidoreductase domain containing 1 (FOXRED1), nuclear gene encoding mitochondrial protein, transcript variant 1, mRNA [NM_017547]	55572	GO:0005739|GO:0008150|GO:0016020|GO:0016491|GO:0016021	126145746	chr11	126145322	+	hs|11q24.2	NM_017547	FAD-dependent oxidoreductase domain containing 1	FOXRED1	chr11:126145322-126145746	NM_017547	Hs.317190
A_32_P107876	-9.75999	-3.28688	9.75999	down	FALSE	Homo sapiens Fraser syndrome 1 (FRAS1), transcript variant 1, mRNA [NM_025074]	80144	GO:0007154|GO:0005886|GO:0016021|GO:0046872	79465313	chr4	79465254	+	hs|4q21.21	NM_025074	Fraser syndrome 1	FRAS1	chr4:79465254-79465313	NM_025074	Hs.369448
A_33_P3277437	-9.75617	-3.28631	9.75617	down	FALSE	Homo sapiens ERI1 exoribonuclease family member 2 (ERI2), transcript variant 1, mRNA [NM_001142725]	112479	GO:0005622|GO:0004527|GO:0016787|GO:0008270|GO:0003676|GO:0046872	20809108	chr16	20809049	-	hs|16p12.3	NM_001142725	ERI1 exoribonuclease family member 2	ERI2	chr16:20809108-20809049	NM_001142725	Hs.248437
A_23_P67618	-9.75176	-3.28566	9.75176	down	FALSE	Homo sapiens zinc finger protein 792 (ZNF792), mRNA [NM_175872]	126375	GO:0005622|GO:0006355|GO:0008270|GO:0005634|GO:0003677|GO:0046872	35447841	chr19	35447782	-	hs|19q13.11	NM_175872	zinc finger protein 792	ZNF792	chr19:35447841-35447782	NM_175872	Hs.50405
A_33_P3210343	-9.75171	-3.28566	9.75171	down	FALSE	Homo sapiens ets variant 6 (ETV6), mRNA [NM_001987]	2120	GO:0043565|GO:0005515|GO:0006355|GO:0003700|GO:0019904|GO:0005634	12048304	chr12	12048245	+	hs|12p13.2	NM_001987	ets variant 6	ETV6	chr12:12048245-12048304	NM_001987	Hs.504765
A_23_P117274	-9.73218	-3.28276	9.73218	down	FALSE	Homo sapiens mitochondrial intermediate peptidase (MIPEP), nuclear gene encoding mitochondrial protein, mRNA [NM_005932]	4285	GO:0005739|GO:0006627|GO:0005759|GO:0006508|GO:0008233|GO:0004222|GO:0046872	24411757	chr13	24411698	-	hs|13q12.12	NM_005932	mitochondrial intermediate peptidase	MIPEP	chr13:24411757-24411698	NM_005932	Hs.507498
A_23_P201264	-9.7187	-3.28076	9.7187	down	FALSE	Homo sapiens nicotinamide nucleotide adenylyltransferase 1 (NMNAT1), mRNA [NM_022787]	64802	GO:0005515|GO:0009058|GO:0019674|GO:0016779|GO:0006767|GO:0019363|GO:0005634|GO:0005524|GO:0000166|GO:0000309|GO:0006766|GO:0004515|GO:0005654|GO:0009435|GO:0043526|GO:0016740	10045401	chr1	10045342	+	hs|1p36.22	NM_022787	nicotinamide nucleotide adenylyltransferase 1	NMNAT1	chr1:10045342-10045401	NM_022787	Hs.633762
A_23_P257538	-9.71163	-3.27971	9.71163	down	FALSE	Homo sapiens retinoblastoma binding protein 9 (RBBP9), mRNA [NM_006606]	10741	GO:0005737|GO:0016787|GO:0042127|GO:0005634	18467660	chr20	18467601	-	hs|20p11.23	NM_006606	retinoblastoma binding protein 9	RBBP9	chr20:18467660-18467601	NM_006606	Hs.69330
A_32_P512061	-9.69918	-3.27786	9.69918	down	FALSE	Homo sapiens glucosidase, beta, acid pseudogene 1 (GBAP1), non-coding RNA [NR_002188]	2630		155184923	chr1	155184864	-	hs|1q22	NR_002188	glucosidase, beta, acid pseudogene 1	GBAP1	chr1:155184923-155184864	NR_002188	Hs.719930
A_23_P305938	-9.69249	-3.27687	9.69249	down	FALSE	Homo sapiens zinc finger protein 75D (ZNF75D), transcript variant 1, mRNA [NM_007131]	7626	GO:0005622|GO:0006355|GO:0003700|GO:0016032|GO:0008270|GO:0005634|GO:0003677|GO:0046872	134420419	chrX	134420360	-	hs|Xq26.3	NM_007131	zinc finger protein 75D	ZNF75D	chrX:134420419-134420360	NM_007131	Hs.533540
A_19_P00319273	-9.6519	-3.27081	9.6519	down	FALSE	lincRNA:chr8:128216723-128217897 reverse strand			128217461	chr8	128217402	-	hs|8q24.21				chr8:128217461-128217402
A_24_P388940	-9.6464	-3.26999	9.6464	down	FALSE	Homo sapiens chromosome 6 open reading frame 162 (C6orf162), transcript variant 1, mRNA [NM_001042493]	57150	GO:0016020|GO:0016021	88051328	chr6	88051269	+	hs|6q15	NM_001042493	chromosome 6 open reading frame 162	C6orf162	chr6:88051269-88051328	NM_001042493	Hs.70769
A_23_P154235	-9.62398	-3.26663	9.62398	down	FALSE	Homo sapiens N-myc (and STAT) interactor (NMI), mRNA [NM_004688]	9111	GO:0005515|GO:0003712|GO:0005737|GO:0006954|GO:0006366|GO:0000166|GO:0005730|GO:0005634|GO:0007259	152127069	chr2	152127010	-	hs|2q23.3	NM_004688	N-myc (and STAT) interactor	NMI	chr2:152127069-152127010	NM_004688	Hs.54483
A_33_P3226202	-9.62103	-3.26619	9.62103	down	FALSE	Homo sapiens family with sequence similarity 179, member B (FAM179B), mRNA [NM_015091]	23116	GO:0005488	45543592	chr14	45543533	+	hs|14q21.2	NM_015091	family with sequence similarity 179, member B	FAM179B	chr14:45543533-45543592	NM_015091	Hs.371078
A_23_P401	-9.59795	-3.26273	9.59795	down	FALSE	Homo sapiens centromere protein F, 350/400kDa (mitosin) (CENPF), mRNA [NM_016343]	1063	GO:0005515|GO:0000236|GO:0007094|GO:0048471|GO:0008283|GO:0005634|GO:0005635|GO:0015031|GO:0042803|GO:0030154|GO:0016363|GO:0005829|GO:0000085|GO:0005737|GO:0051382|GO:0007059|GO:0000087|GO:0016202|GO:0005856|GO:0000785|GO:0051310|GO:0005694|GO:0042493|GO:0010389|GO:0005819|GO:0030496|GO:0007275|GO:0008022|GO:0006260|GO:0000940|GO:0000922|GO:0045502|GO:0007517|GO:0003682|GO:0000776|GO:0000278|GO:…	214837367	chr1	214837308	+	hs|1q41	NM_016343	centromere protein F, 350/400kDa (mitosin)	CENPF	chr1:214837308-214837367	NM_016343	Hs.497741
A_33_P3335571	-9.59553	-3.26236	9.59553	down	FALSE	Homo sapiens transient receptor potential cation channel, subfamily C, member 2-like (LOC100133315), non-coding RNA [NR_029192]	100133315	GO:0003684|GO:0000012|GO:0005634	71576749	chr11	71576690	-	hs|11q13.4	NR_029192	transient receptor potential cation channel, subfamily C, member 2-like	LOC100133315	chr11:71576749-71576690	NR_029192
A_33_P3401621	-9.59075	-3.26164	9.59075	down	FALSE	Homo sapiens cyclin B1 (CCNB1), mRNA [NM_031966]	891	GO:0005515|GO:0060045|GO:0000236|GO:0046680|GO:0007283|GO:0001556|GO:0071398|GO:0016301|GO:0005856|GO:0071283|GO:0005815|GO:0019901|GO:0009636|GO:0001701|GO:0000922|GO:0035173|GO:0045931|GO:0055015|GO:0000075|GO:0005654|GO:0007080|GO:0000278|GO:0031442|GO:0051301|GO:0043148|GO:0005634|GO:0000079|GO:0042246|GO:0031145|GO:0005829|GO:0005737|GO:0000082|GO:0000086|GO:0071174|GO:0060623|GO:0051987|GO:…	68473931	chr5	68473872	+	hs|5q13.2	NM_031966	cyclin B1	CCNB1	chr5:68473872-68473931	NM_031966	Hs.23960
A_23_P119337	-9.58713	-3.2611	9.58713	down	FALSE	Homo sapiens activating transcription factor 5 (ATF5), transcript variant 1, mRNA [NM_012068]	22809	GO:0005515|GO:0005667|GO:0003700|GO:0006357|GO:0003714|GO:0005730|GO:0005634|GO:0006916|GO:0043565|GO:0048712|GO:0005737|GO:0050768|GO:0046983	50436813	chr19	50436754	+	hs|19q13.33	NM_012068	activating transcription factor 5	ATF5	chr19:50436754-50436813	NM_012068	Hs.9754
A_23_P334263	-9.57945	-3.25994	9.57945	down	FALSE	Homo sapiens SUMO/sentrin specific peptidase family member 8 (SENP8), transcript variant 2, mRNA [NM_145204]	123228	GO:0006508|GO:0008233|GO:0008234	72432723	chr15	72432664	+	hs|15q23	NM_145204	SUMO/sentrin specific peptidase family member 8	SENP8	chr15:72432664-72432723	NM_145204	Hs.513002
A_33_P3376234	-9.57668	-3.25953	9.57668	down	FALSE	Homo sapiens putative homeodomain transcription factor 1 (PHTF1), mRNA [NM_006608]	10745	GO:0005801|GO:0006355|GO:0003700|GO:0005783|GO:0005634|GO:0003677	114239909	chr1	114239850	-	hs|1p13.2	NM_006608	putative homeodomain transcription factor 1	PHTF1	chr1:114239909-114239850	NM_006608	Hs.655824
A_23_P140434	-9.57426	-3.25916	9.57426	down	FALSE	Homo sapiens myosin VC (MYO5C), mRNA [NM_018728]	55930	GO:0005516|GO:0003774|GO:0000166|GO:0003779|GO:0016459|GO:0005524	52484703	chr15	52484644	-	hs|15q21.2	NM_018728	myosin VC	MYO5C	chr15:52484703-52484644	NM_018728	Hs.487036
A_24_P210637	-9.5657	-3.25787	9.5657	down	FALSE	Homo sapiens carbohydrate (N-acetylgalactosamine 4-0) sulfotransferase 14 (CHST14), mRNA [NM_130468]	113189	GO:0016051|GO:0005794|GO:0016020|GO:0000139|GO:0042301|GO:0001537|GO:0016021|GO:0016740|GO:0050655	40764331	chr15	40764272	+	hs|15q15.1	NM_130468	carbohydrate (N-acetylgalactosamine 4-0) sulfotransferase 14	CHST14	chr15:40764272-40764331	NM_130468	Hs.442449
A_23_P332960	-9.56333	-3.25751	9.56333	down	FALSE	Homo sapiens transmembrane protein 80 (TMEM80), transcript variant 2, mRNA [NM_001042463]	283232	GO:0016020|GO:0016021	704052	chr11	703993	+	hs|11p15.5	NM_001042463	transmembrane protein 80	TMEM80	chr11:703993-704052	NM_001042463	Hs.448664
A_33_P3290403	-9.54849	-3.25527	9.54849	down	FALSE	Homo sapiens inositol(myo)-1(or 4)-monophosphatase 2 (IMPA2), mRNA [NM_014214]	3613	GO:0007165|GO:0005737|GO:0016787|GO:0046855|GO:0006796|GO:0008934|GO:0046872|GO:0042803	11999185	chr18	11999126	+	hs|18p11.21	NM_014214	inositol(myo)-1(or 4)-monophosphatase 2	IMPA2	chr18:11999126-11999185	NM_014214	Hs.367992
A_24_P29595	-9.53823	-3.25372	9.53823	down	FALSE	Homo sapiens syntaxin binding protein 5 (tomosyn) (STXBP5), transcript variant 1, mRNA [NM_139244]	134957	GO:0045921|GO:0005737|GO:0030054|GO:0005886|GO:0045202|GO:0031410|GO:0017075|GO:0016021|GO:0015031|GO:0030659|GO:0005892|GO:0008021	147705857	chr6	147704083	+	hs|6q24.3	NM_139244	syntaxin binding protein 5 (tomosyn)	STXBP5	chr6:147704083-147705857	NM_139244	Hs.93534
A_19_P00319675	-9.53405	-3.25309	9.53405	down	FALSE				132266038	chr9	132265979	+	hs|9q34.11	BC038559	uncharacterized LOC100506190	LOC100506190	chr9:132265979-132266038		Hs.529860
A_33_P3352103	-9.52547	-3.25179	9.52547	down	FALSE	Homo sapiens lysophospholipase-like 1 (LYPLAL1), mRNA [NM_138794]	127018	GO:0008150|GO:0005737|GO:0016787|GO:0004622|GO:0005575	219386197	chr1	219386138	+	hs|1q41	NM_138794	lysophospholipase-like 1	LYPLAL1	chr1:219386138-219386197	NM_138794	Hs.657617
A_24_P30194	-9.52008	-3.25097	9.52008	down	FALSE	Homo sapiens interferon-induced protein with tetratricopeptide repeats 5 (IFIT5), mRNA [NM_012420]	24138	GO:0008150|GO:0003674|GO:0005488|GO:0005575	91179618	chr10	91179559	+	hs|10q23.31	NM_012420	interferon-induced protein with tetratricopeptide repeats 5	IFIT5	chr10:91179559-91179618	NM_012420	Hs.252839
A_24_P942517	-9.49278	-3.24683	9.49278	down	FALSE	thioredoxin-related transmembrane protein 4 [Source:HGNC Symbol;Acc:25237] [ENST00000246024]	56255	GO:0016020|GO:0006810|GO:0045454|GO:0016021|GO:0022900	7958502	chr20	7958443	-	hs|20p12.3	AB032988	thioredoxin-related transmembrane protein 4	TMX4	chr20:7958502-7958443		Hs.169358
A_19_P00321471	-9.49055	-3.24649	9.49055	down	FALSE	Homo sapiens HLA complex group 18 (non-protein coding) (HCG18), non-coding RNA [NR_024052]			30260190	chr6	30260131	-	hs|6p22.1	NR_024052	HLA complex group 18 (non-protein coding)	HCG18	chr6:30260190-30260131	NR_024052	Hs.485041
A_23_P154330	-9.4795	-3.24481	9.4795	down	FALSE	Homo sapiens thioredoxin domain containing 9 (TXNDC9), mRNA [NM_005783]	10190	GO:0005515|GO:0008150|GO:0045454|GO:0005575	99935957	chr2	99935898	-	hs|2q11.2	NM_005783	thioredoxin domain containing 9	TXNDC9	chr2:99935957-99935898	NM_005783	Hs.536122
A_23_P425925	-9.47945	-3.2448	9.47945	down	FALSE	Homo sapiens keratin 222 (KRT222), mRNA [NM_152349]	125113	GO:0005882|GO:0005198	38812814	chr17	38812755	-	hs|17q21.2	NM_152349	keratin 222	KRT222	chr17:38812814-38812755	NM_152349	Hs.6920
A_33_P3231267	-9.47775	-3.24455	9.47775	down	FALSE	Homo sapiens hypothetical protein LOC257396, mRNA (cDNA clone IMAGE:5298658). [BC041894]	257396		52409123	chr5	52409064	+	hs|5q11.2	BC041894	uncharacterized LOC257396	LOC257396	chr5:52409064-52409123		Hs.12326
A_33_P3272948	-9.46931	-3.24326	9.46931	down	FALSE	Homo sapiens chromosome 17 open reading frame 107 (C17orf107), mRNA [NM_001145536]	100130311		4806207	chr17	4806148	+	hs|17p13.2	NM_001145536	chromosome 17 open reading frame 107	C17orf107	chr17:4806148-4806207	NM_001145536	Hs.579243
A_24_P941051	-9.46027	-3.24188	9.46027	down	FALSE	Homo sapiens cleavage stimulation factor, 3' pre-RNA, subunit 2, 64kDa, tau variant (CSTF2T), mRNA [NM_015235]	23283	GO:0006397|GO:0005622|GO:0000166|GO:0003723|GO:0005634	53455459	chr10	53455400	-	hs|10q21.1	NM_015235	cleavage stimulation factor, 3' pre-RNA, subunit 2, 64kDa, tau variant	CSTF2T	chr10:53455459-53455400	NM_015235	Hs.591358
A_23_P159110	-9.45671	-3.24134	9.45671	down	FALSE	Homo sapiens solute carrier family 35, member E3 (SLC35E3), mRNA [NM_018656]	55508	GO:0016020|GO:0016021	69159642	chr12	69159583	+	hs|12q15	NM_018656	solute carrier family 35, member E3	SLC35E3	chr12:69159583-69159642	NM_018656	Hs.506011
A_33_P3282688	-9.45046	-3.24038	9.45046	down	FALSE	PREDICTED: Homo sapiens hypothetical LOC100130027 (LOC100130027), miscRNA [XR_110587]	100130027		146032346	chr8	146032287	-	hs|8q24.3	XR_110587	uncharacterized LOC100130027	LOC100130027	chr8:146032346-146032287	XR_110587	Hs.639618
A_23_P258251	-9.44109	-3.23895	9.44109	down	FALSE	Homo sapiens ecto-NOX disulfide-thiol exchanger 2 (ENOX2), transcript variant 2, mRNA [NM_182314]	10495	GO:0005886|GO:0015035|GO:0005576|GO:0003676|GO:0005615|GO:0005829|GO:0000166|GO:0006810|GO:0007624|GO:0016491|GO:0016049|GO:0022900|GO:0040008|GO:0009897|GO:0055114	129757373	chrX	129757355	-	hs|Xq26.1	NM_182314	ecto-NOX disulfide-thiol exchanger 2	ENOX2	chrX:129757373-129757355	NM_182314	Hs.171458
A_23_P398372	-9.4337	-3.23782	9.4337	down	FALSE	Homo sapiens chromosome 9 open reading frame 69 (C9orf69), mRNA [NM_152833]	90120		139006855	chr9	139006796	-	hs|9q34.3	NM_152833	chromosome 9 open reading frame 69	C9orf69	chr9:139006855-139006796	NM_152833	Hs.287411
A_33_P3404641	-9.41979	-3.23569	9.41979	down	FALSE	Homo sapiens uncharacterized LOC150381 (LOC150381), non-coding RNA [NR_027034]	150381		46454321	chr22	46454262	+	hs|22q13.31	NR_027034	uncharacterized LOC150381	LOC150381	chr22:46454262-46454321	NR_027034
A_23_P365218	-9.40229	-3.23301	9.40229	down	FALSE	Homo sapiens G protein-coupled receptor 110 (GPR110), transcript variant 2, mRNA [NM_025048]	266977	GO:0030054|GO:0007186|GO:0005886|GO:0007218|GO:0004930|GO:0005730|GO:0005634|GO:0004872|GO:0016021|GO:0004871	46989702	chr6	46988475	-	hs|6p12.3	NM_025048	G protein-coupled receptor 110	GPR110	chr6:46989702-46988475	NM_025048	Hs.256897
A_33_P3357620	-9.38666	-3.23061	9.38666	down	FALSE	Homo sapiens chromosome 16 open reading frame 53 (C16orf53), mRNA [NM_024516]	79447	GO:0005515	29833808	chr16	29833749	+	hs|16p11.2	NM_024516	chromosome 16 open reading frame 53	C16orf53	chr16:29833749-29833808	NM_024516	Hs.702841
A_24_P176714	-9.38598	-3.23051	9.38598	down	FALSE	Homo sapiens B9 protein domain 1 (B9D1), transcript variant 2, mRNA [NM_015681]	27077	GO:0042384|GO:0005813|GO:0060271|GO:0008158|GO:0005932	19246728	chr17	19246669	-	hs|17p11.2	NM_015681	B9 protein domain 1	B9D1	chr17:19246728-19246669	NM_015681	Hs.462445
A_32_P78783	-9.35255	-3.22536	9.35255	down	FALSE	Homo sapiens zinc finger protein 778 (ZNF778), transcript variant 1, mRNA [NM_001201407]	197320	GO:0005622|GO:0006355|GO:0008270|GO:0005634|GO:0003677|GO:0046872	89295269	chr16	89295210	+	hs|16q24.3	NM_001201407	zinc finger protein 778	ZNF778	chr16:89295210-89295269	NM_001201407	Hs.647385
A_33_P3449097	-9.34326	-3.22393	9.34326	down	FALSE	Homo sapiens tetraspanin 10 (TSPAN10), mRNA [NM_031945]	83882	GO:0016020|GO:0016021	79615778	chr17	79615719	+	hs|17q25.3	NM_031945	tetraspanin 10	TSPAN10	chr17:79615719-79615778	NM_031945	Hs.208219
A_19_P00318418	-9.31329	-3.21929	9.31329	down	FALSE	Homo sapiens thromboxane A synthase 1 (platelet) (TBXAS1), transcript variant 5, mRNA [NM_001166254]		GO:0006805|GO:0005783|GO:0009055|GO:0006692|GO:0046872|GO:0004497|GO:0001516|GO:0016020|GO:0005789|GO:0005788|GO:0006633|GO:0016021|GO:0016705|GO:0016853|GO:0004796|GO:0020037	139487225	chr7	139487166	+	hs|7q34	NM_001166254	thromboxane A synthase 1 (platelet)	TBXAS1	chr7:139487166-139487225	NM_001166254	Hs.520757
A_23_P369479	-9.30031	-3.21728	9.30031	down	FALSE	Homo sapiens musashi homolog 2 (Drosophila) (MSI2), transcript variant 2, mRNA [NM_170721]	124540	GO:0008266|GO:0005737|GO:0003727|GO:0000166|GO:0048864|GO:0005844	55710176	chr17	55710117	+	hs|17q22	NM_170721	musashi homolog 2 (Drosophila)	MSI2	chr17:55710117-55710176	NM_170721	Hs.658922
A_23_P99693	-9.29066	-3.21578	9.29066	down	FALSE	Homo sapiens zinc finger and BTB domain containing 1 (ZBTB1), transcript variant 2, mRNA [NM_014950]	22890	GO:0005622|GO:0006355|GO:0008270|GO:0005634|GO:0003677|GO:0046872	65000069	chr14	65000010	+	hs|14q23.3	NM_014950	zinc finger and BTB domain containing 1	ZBTB1	chr14:65000010-65000069	NM_014950	Hs.605143
A_24_P916378	-9.28278	-3.21456	9.28278	down	FALSE	heterogeneous nuclear ribonucleoprotein L-like [Source:HGNC Symbol;Acc:25127] [ENST00000410076]	92906	GO:0006397|GO:0005515|GO:0000166|GO:0030529|GO:0003723|GO:0005634|GO:0003729|GO:0033120	38808452	chr2	38808393	-	hs|2p22.1	BC008217	heterogeneous nuclear ribonucleoprotein L-like	HNRPLL	chr2:38808452-38808393		Hs.445497
A_23_P320530	-9.28001	-3.21413	9.28001	down	FALSE	Homo sapiens zinc finger protein 780A (ZNF780A), transcript variant 2, mRNA [NM_001010880]	284323	GO:0005622|GO:0006355|GO:0008270|GO:0005634|GO:0003677|GO:0046872	40579524	chr19	40579465	-	hs|19q13.2	NM_001010880	zinc finger protein 780A	ZNF780A	chr19:40579524-40579465	NM_001010880	Hs.115140
A_24_P945181	-9.27198	-3.21288	9.27198	down	FALSE	Homo sapiens RNA binding motif protein 15B (RBM15B), mRNA [NM_013286]	29890	GO:0005515|GO:0006397|GO:0008380|GO:0006355|GO:0003723|GO:0005730|GO:0005634|GO:0006913|GO:0000166|GO:0000381|GO:0005488|GO:0044419|GO:0005654|GO:0045892	51434307	chr3	51434248	+	hs|3p21.2	NM_013286	RNA binding motif protein 15B	RBM15B	chr3:51434248-51434307	NM_013286	Hs.118738
A_33_P3569555	-9.25769	-3.21065	9.25769	down	FALSE	Homo sapiens ZNF503 antisense RNA 1 (non-protein coding) (ZNF503-AS1), transcript variant 1, non-coding RNA [NR_038223]	253264		77121436	chr10	77121377	+	hs|10q22.2	NR_038223	ZNF503 antisense RNA 1 (non-protein coding)	ZNF503-AS1	chr10:77121377-77121436	NR_038223	Hs.662111
A_24_P548866	-9.24912	-3.20932	9.24912	down	FALSE	Homo sapiens HIG1 hypoxia inducible domain family, member 1A (HIGD1A), transcript variant 1, mRNA [NM_001099668]	25994	GO:0005739|GO:0043234|GO:0016020|GO:0006950|GO:0016021	42824462	chr3	42824403	-	hs|3p22.1	NM_001099668	HIG1 hypoxia inducible domain family, member 1A	HIGD1A	chr3:42824462-42824403	NM_001099668	Hs.728813
A_23_P64898	-9.2449	-3.20866	9.2449	down	FALSE	Homo sapiens killer cell lectin-like receptor subfamily G, member 1 (KLRG1), mRNA [NM_005810]	10219	GO:0006968|GO:0006954|GO:0005886|GO:0005488|GO:0045087|GO:0050776|GO:0005529|GO:0004872|GO:0016021|GO:0007166	9162653	chr12	9162594	+	hs|12p13.31	NM_005810	killer cell lectin-like receptor subfamily G, member 1	KLRG1	chr12:9162594-9162653	NM_005810	Hs.558446
A_19_P00811234	-9.24089	-3.20803	9.24089	down	FALSE				48554173	chr18	48554114	+	hs|18q21.2				chr18:048554114-048554173
A_33_P3234521	-9.23942	-3.2078	9.23942	down	FALSE	Homo sapiens cDNA FLJ41208 fis, clone BRALZ2012183. [AK123202]			66618880	chr15	66618821	+	hs|15q22.31	AK123202			chr15:66618821-66618880		Hs.446251
A_33_P3257678	-9.21641	-3.20421	9.21641	down	FALSE	Homo sapiens histone cluster 2, H3a (HIST2H3A), mRNA [NM_001005464]	333932		149824685	chr1	149824626	+	hs|1q21.2	NM_001005464	histone cluster 2, H3a	HIST2H3A	chr1:149824626-149824685	NM_001005464	Hs.706618
A_23_P145096	-9.21186	-3.20349	9.21186	down	FALSE	Homo sapiens phospholipase A2, group VII (platelet-activating factor acetylhydrolase, plasma) (PLA2G7), transcript variant 1, mRNA [NM_005084]	7941	GO:0034440|GO:0034441|GO:0005576|GO:0003847|GO:0005615|GO:0016042|GO:0005543|GO:0016787|GO:0034374|GO:0047499|GO:0034362|GO:0050729|GO:0090026	46672900	chr6	46672385	-	hs|6p12.3	NM_005084	phospholipase A2, group VII (platelet-activating factor acetylhydrolase, plasma)	PLA2G7	chr6:46672900-46672385	NM_005084	Hs.584823
A_23_P141863	-9.19371	-3.20065	9.19371	down	FALSE	Homo sapiens zinc finger protein 544 (ZNF544), mRNA [NM_014480]	27300	GO:0005622|GO:0006355|GO:0008270|GO:0005634|GO:0003676|GO:0003677|GO:0046872	58774259	chr19	58774199	+	hs|19q13.43	NM_014480	zinc finger protein 544	ZNF544	chr19:58774199-58774259	NM_014480	Hs.438994
A_23_P93258	-9.19068	-3.20017	9.19068	down	FALSE	Homo sapiens histone cluster 1, H3b (HIST1H3B), mRNA [NM_003537]	8358		26031981	chr6	26031922	-	hs|6p22.2	NM_003537	histone cluster 1, H3b	HIST1H3B	chr6:26031981-26031922	NM_003537	Hs.533292
A_33_P3231750	-9.1888	-3.19988	9.1888	down	FALSE	Homo sapiens zinc finger protein 738 (ZNF738), non-coding RNA [NR_027130]	148203	GO:0005622|GO:0000209|GO:0006355|GO:0004842|GO:0042981|GO:0005634|GO:0003677	21562099	chr19	21562040	+	hs|19p12	NR_027130	zinc finger protein 738	ZNF738	chr19:21562040-21562099	NR_027130	Hs.124384
A_23_P61050	-9.17483	-3.19768	9.17483	down	FALSE	Homo sapiens mixed lineage kinase domain-like (MLKL), transcript variant 1, mRNA [NM_152649]	197259	GO:0004672|GO:0005524|GO:0016772	74706038	chr16	74705979	-	hs|16q23.1	NM_152649	mixed lineage kinase domain-like	MLKL	chr16:74706038-74705979	NM_152649	Hs.119878
A_24_P115700	-9.16713	-3.19647	9.16713	down	FALSE	Homo sapiens COX15 homolog, cytochrome c oxidase assembly protein (yeast) (COX15), nuclear gene encoding mitochondrial protein, transcript variant 1, mRNA [NM_078470]	1355	GO:0007585|GO:0004129|GO:0003824|GO:0016627|GO:0006784|GO:0005746|GO:0045333|GO:0006461|GO:0008535|GO:0016020|GO:0006123|GO:0044429|GO:0016021|GO:0055114	101472371	chr10	101472312	-	hs|10q24.2	NM_078470	COX15 homolog, cytochrome c oxidase assembly protein (yeast)	COX15	chr10:101472371-101472312	NM_078470	Hs.28326
A_32_P20523	-9.16166	-3.19561	9.16166	down	FALSE	Homo sapiens tigger transposable element derived 2 (TIGD2), mRNA [NM_145715]	166815	GO:0006355|GO:0005634|GO:0003677|GO:0000775	90035795	chr4	90035736	+	hs|4q22.1	NM_145715	tigger transposable element derived 2	TIGD2	chr4:90035736-90035795	NM_145715	Hs.58924
A_23_P103942	-9.15879	-3.19516	9.15879	down	FALSE	Homo sapiens DnaJ (Hsp40) homolog, subfamily C, member 11 (DNAJC11), mRNA [NM_018198]	55735	GO:0005739|GO:0006457|GO:0031072|GO:0005743|GO:0051082	6694234	chr1	6694205	-	hs|1p36.31	NM_018198	DnaJ (Hsp40) homolog, subfamily C, member 11	DNAJC11	chr1:6694234-6694205	NM_018198	Hs.462640
A_23_P422732	-9.14236	-3.19257	9.14236	down	FALSE	Homo sapiens WD repeat domain 63 (WDR63), mRNA [NM_145172]	126820		85598720	chr1	85598661	+	hs|1p22.3	NM_145172	WD repeat domain 63	WDR63	chr1:85598661-85598720	NM_145172	Hs.97933
A_24_P331904	-9.13718	-3.19175	9.13718	down	FALSE	Homo sapiens COMM domain containing 4 (COMMD4), mRNA [NM_017828]	54939	GO:0005515|GO:0005737	75632552	chr15	75632493	+	hs|15q24.2	NM_017828	COMM domain containing 4	COMMD4	chr15:75632493-75632552	NM_017828	Hs.351327
A_23_P33364	-9.13649	-3.19164	9.13649	down	FALSE	Homo sapiens SH3 domain containing 19 (SH3D19), transcript variant 1, mRNA [NM_001009555]	152503	GO:0005515|GO:0051044|GO:0005794|GO:0005886|GO:0005730|GO:0006892|GO:0005634|GO:0005829|GO:0005737|GO:0007010|GO:0022604|GO:0070064|GO:0016044	152041658	chr4	152041599	-	hs|4q31.3	NM_001009555	SH3 domain containing 19	SH3D19	chr4:152041658-152041599	NM_001009555	Hs.567725
A_23_P145424	-9.13311	-3.19111	9.13311	down	FALSE	Homo sapiens KIAA1009 (KIAA1009), mRNA [NM_014895]	22832	GO:0007067|GO:0007049|GO:0005813|GO:0005737|GO:0005886|GO:0005819|GO:0005730|GO:0005634|GO:0005856|GO:0051301	84834053	chr6	84833994	-	hs|6q14.2	NM_014895	KIAA1009	KIAA1009	chr6:84834053-84833994	NM_014895	Hs.485865
A_19_P00316063	-9.12501	-3.18983	9.12501	down	FALSE				132266082	chr9	132266023	+	hs|9q34.11	BC038559	uncharacterized LOC100506190	LOC100506190	chr9:132266023-132266082		Hs.529860
A_19_P00325912	-9.11419	-3.18811	9.11419	down	FALSE	Homo sapiens HLA complex group 18 (non-protein coding) (HCG18), non-coding RNA [NR_024052]			30256563	chr6	30256504	-	hs|6p22.1	NR_024052	HLA complex group 18 (non-protein coding)	HCG18	chr6:30256563-30256504	NR_024052
A_32_P225659	-9.10158	-3.18612	9.10158	down	FALSE	Homo sapiens urotensin 2 domain containing (UTS2D), mRNA [NM_198152]	257313	GO:0005179|GO:0005576	190985057	chr3	190984998	-	hs|3q28	NM_198152	urotensin 2 domain containing	UTS2D	chr3:190985057-190984998	NM_198152	Hs.518492
A_23_P363968	-9.10009	-3.18588	9.10009	down	FALSE	Homo sapiens complement component 1, r subcomponent-like (C1RL), mRNA [NM_016546]	51279	GO:0004252|GO:0045087|GO:0006958|GO:0006508|GO:0008233|GO:0005576|GO:0005615	7247616	chr12	7247557	-	hs|12p13.31	NM_016546	complement component 1, r subcomponent-like	C1RL	chr12:7247616-7247557	NM_016546	Hs.631730
A_23_P410224	-9.08606	-3.18366	9.08606	down	FALSE	Homo sapiens chromosome 6 open reading frame 52 (C6orf52), transcript variant 1, mRNA [NM_001145020]	347744		10671820	chr6	10671761	-	hs|6p24.2	NM_001145020	chromosome 6 open reading frame 52	C6orf52	chr6:10671820-10671761	NM_001145020	Hs.61389
A_24_P349965	-9.06699	-3.18062	9.06699	down	FALSE	Homo sapiens transcription factor 19 (TCF19), transcript variant 1, mRNA [NM_007109]	6941	GO:0003700|GO:0006357|GO:0008283|GO:0008270|GO:0005634|GO:0046872	31131858	chr6	31131799	+	hs|6p21.33	NM_007109	transcription factor 19	TCF19	chr6:31131799-31131858	NM_007109	Hs.584807
A_33_P3252322	-9.05228	-3.17828	9.05228	down	FALSE	HCG1981372, isoform CRA_cNovel proteinUncharacterized protein [Source:UniProtKB/TrEMBL;Acc:B1B108] [ENST00000492160]			3735464	chrX	3735406	-	hs|Xp22.33	XR_110925			chrX:3735464-3735406	XR_110925	Hs.636199
A_32_P193646	-9.04031	-3.17637	9.04031	down	FALSE	Homo sapiens RNA binding motif protein, X-linked (RBMX), transcript variant 1, mRNA [NM_002139]	27316	GO:0005515|GO:0008380|GO:0048026|GO:0010467|GO:0048025|GO:0006366|GO:0003723|GO:0005634|GO:0003729|GO:0071013|GO:0000166|GO:0000381|GO:0045944|GO:0005681|GO:0051260|GO:0006509|GO:0030530|GO:0070062|GO:0005719|GO:0001047|GO:0003676|GO:0000398|GO:0003682|GO:0030529|GO:0071347|GO:0005654	135955608	chrX	135955590	-	hs|Xq26.3	NM_002139	RNA binding motif protein, X-linked	RBMX	chrX:135955608-135955590	NM_002139	Hs.380118
A_24_P123119	-9.0376	-3.17594	9.0376	down	FALSE	Homo sapiens enoyl-CoA, hydratase/3-hydroxyacyl CoA dehydrogenase (EHHADH), transcript variant 1, mRNA [NM_001966]	1962	GO:0006629|GO:0050662|GO:0005730|GO:0003857|GO:0005634|GO:0016829|GO:0043231|GO:0005739|GO:0005737|GO:0000166|GO:0004165|GO:0006631|GO:0016491|GO:0016853|GO:0004300|GO:0006475|GO:0005777	184909483	chr3	184909424	-	hs|3q27.2	NM_001966	enoyl-CoA, hydratase/3-hydroxyacyl CoA dehydrogenase	EHHADH	chr3:184909483-184909424	NM_001966	Hs.429879
A_23_P367420	-9.0306	-3.17482	9.0306	down	FALSE	Homo sapiens ADAM metallopeptidase domain 21 (ADAM21), mRNA [NM_003813]	8747	GO:0007338|GO:0016020|GO:0006508|GO:0008270|GO:0008233|GO:0016021|GO:0004222|GO:0046872|GO:0008237	70926322	chr14	70926263	+	hs|14q24.2	NM_003813	ADAM metallopeptidase domain 21	ADAM21	chr14:70926263-70926322	NM_003813	Hs.178748
A_33_P3289696	-9.02883	-3.17454	9.02883	down	FALSE	Homo sapiens organic solute carrier partner 1 (OSCP1), transcript variant 1, mRNA [NM_145047]	127700	GO:0009925|GO:0005886|GO:0006810	36887818	chr1	36887759	-	hs|1p34.3	NM_145047	organic solute carrier partner 1	OSCP1	chr1:36887818-36887759	NM_145047	Hs.202207
A_24_P113815	-9.02794	-3.1744	9.02794	down	FALSE	Homo sapiens solute carrier family 35, member E2 (SLC35E2), transcript variant 1, mRNA [NM_182838]	9906	GO:0016020|GO:0016021	1670380	chr1	1669848	-	hs|1p36.33	NM_182838	solute carrier family 35, member E2	SLC35E2	chr1:1670380-1669848	NM_182838	Hs.707620
A_32_P36313	-9.02365	-3.17371	9.02365	down	FALSE	Homo sapiens vesicle transport through interaction with t-SNAREs homolog 1A (yeast) (VTI1A), mRNA [NM_145206]	143187	GO:0006888|GO:0005484|GO:0016020|GO:0008565|GO:0043025|GO:0042147|GO:0031201|GO:0048280|GO:0016192|GO:0015031|GO:0006886|GO:0008021	114578454	chr10	114578395	+	hs|10q25.2	NM_145206	vesicle transport through interaction with t-SNAREs homolog 1A (yeast)	VTI1A	chr10:114578395-114578454	NM_145206	Hs.194554
A_32_P153773	-9.01784	-3.17278	9.01784	down	FALSE	Homo sapiens calcium channel, voltage-dependent, N type, alpha 1B subunit (CACNA1B), transcript variant 1, mRNA [NM_000718]	774	GO:0005515|GO:0005244|GO:0051899|GO:0005245|GO:0005886|GO:0007268|GO:0008022|GO:0055085|GO:0005524|GO:0005891|GO:0000166|GO:0006810|GO:0051925|GO:0016021|GO:0006811	141018640	chr9	141018581	+	hs|9q34.3	NM_000718	calcium channel, voltage-dependent, N type, alpha 1B subunit	CACNA1B	chr9:141018581-141018640	NM_000718	Hs.495522
A_33_P3247624	-9.00955	-3.17145	9.00955	down	FALSE	Homo sapiens RAB15 effector protein (REP15), mRNA [NM_001029874]	387849	GO:0016020|GO:0031901|GO:0005768	27850385	chr12	27850326	+	hs|12p11.22	NM_001029874	RAB15 effector protein	REP15	chr12:27850326-27850385	NM_001029874	Hs.269836
A_32_P10396	-9.0093	-3.17141	9.0093	down	FALSE	Homo sapiens WD repeat and FYVE domain containing 3 (WDFY3), mRNA [NM_014991]	23001	GO:0005515|GO:0044444|GO:0005545|GO:0005776|GO:0016020|GO:0003831|GO:0005635|GO:0046872|GO:0019898	85591282	chr4	85591223	-	hs|4q21.23	NM_014991	WD repeat and FYVE domain containing 3	WDFY3	chr4:85591282-85591223	NM_014991	Hs.480116
A_23_P10870	-9.00877	-3.17133	9.00877	down	FALSE	Homo sapiens dolichol kinase (DOLK), mRNA [NM_014908]	22845	GO:0005783|GO:0005624|GO:0030176|GO:0004168|GO:0016020|GO:0005789|GO:0016021|GO:0006488|GO:0044267|GO:0006489|GO:0043048|GO:0016740|GO:0018279|GO:0043687	131708168	chr9	131708109	-	hs|9q34.11	NM_014908	dolichol kinase	DOLK	chr9:131708168-131708109	NM_014908	Hs.531563
A_23_P128023	-9.00577	-3.17085	9.00577	down	FALSE	Homo sapiens olfactory receptor, family 51, subfamily B, member 4 (OR51B4), mRNA [NM_033179]	79339	GO:0050911|GO:0007608|GO:0004984|GO:0005886|GO:0004930|GO:0004872|GO:0016021|GO:0004871|GO:0050896	5322317	chr11	5322258	-	hs|11p15.4	NM_033179	olfactory receptor, family 51, subfamily B, member 4	OR51B4	chr11:5322317-5322258	NM_033179	Hs.679499
A_33_P3321697	-9.00538	-3.17079	9.00538	down	FALSE	Homo sapiens erythrocyte membrane protein band 4.1 like 4A (EPB41L4A), mRNA [NM_022140]	64097	GO:0008092|GO:0008150|GO:0003674|GO:0005737|GO:0005488|GO:0005575|GO:0005856|GO:0019898	111498374	chr5	111498315	-	hs|5q22.1	NM_022140	erythrocyte membrane protein band 4.1 like 4A	EPB41L4A	chr5:111498374-111498315	NM_022140	Hs.584954
A_23_P20606	-8.99181	-3.16861	8.99181	down	FALSE	Homo sapiens nipsnap homolog 3A (C. elegans) (NIPSNAP3A), mRNA [NM_015469]	25934	GO:0005737|GO:0005829	107521833	chr9	107521774	+	hs|9q31.1	NM_015469	nipsnap homolog 3A (C. elegans)	NIPSNAP3A	chr9:107521774-107521833	NM_015469	Hs.530275
A_23_P365614	-8.98882	-3.16813	8.98882	down	FALSE	Homo sapiens notch 4 (NOTCH4), mRNA [NM_004557]	4855	GO:0005515|GO:0010467|GO:0007220|GO:0005886|GO:0030879|GO:0005634|GO:0009790|GO:0030154|GO:0005829|GO:0007219|GO:0004872|GO:0030097|GO:0001569|GO:0046982|GO:0009986|GO:0005796|GO:0001709|GO:0005509|GO:0005576|GO:0007275|GO:0016020|GO:0001886|GO:0005887|GO:0050793|GO:0005788|GO:0005654|GO:0045596|GO:0016021|GO:0045893|GO:0045602|GO:0001763	32162683	chr6	32162624	-	hs|6p21.32	NM_004557	notch 4	NOTCH4	chr6:32162683-32162624	NM_004557	Hs.436100
A_33_P3298960	-8.9839	-3.16734	8.9839	down	FALSE	Homo sapiens KDEL (Lys-Asp-Glu-Leu) containing 2 (KDELC2), mRNA [NM_153705]	143888	GO:0008150|GO:0003674|GO:0005783|GO:0005788|GO:0005575	108350112	chr11	108350053	-	hs|11q22.3	NM_153705	KDEL (Lys-Asp-Glu-Leu) containing 2	KDELC2	chr11:108350112-108350053	NM_153705	Hs.83286
A_33_P3375894	-8.98206	-3.16705	8.98206	down	FALSE				209406462	chr1	209406403	+	hs|1q32.2				chr1:209406403-209406462
A_24_P712350	-8.97719	-3.16626	8.97719	down	FALSE	Homo sapiens choroideremia-like (Rab escort protein 2) (CHML), mRNA [NM_001821]	1122	GO:0005968|GO:0004663|GO:0007601|GO:0006886|GO:0005096	241792606	chr1	241792547	-	hs|1q43	NM_001821	choroideremia-like (Rab escort protein 2)	CHML	chr1:241792606-241792547	NM_001821	Hs.654545
A_33_P3307903	-8.96337	-3.16404	8.96337	down	FALSE	Homo sapiens cyclin-dependent kinase inhibitor 3 (CDKN3), transcript variant 1, mRNA [NM_005192]	1033	GO:0005515|GO:0048471|GO:0008285|GO:0000079|GO:0035335|GO:0000082|GO:0005737|GO:0007049|GO:0016787|GO:0007050|GO:0004722|GO:0008138|GO:0004725	54866693	chr14	54866634	+	hs|14q22.2	NM_005192	cyclin-dependent kinase inhibitor 3	CDKN3	chr14:54866634-54866693	NM_005192	Hs.84113
A_24_P68088	-8.96236	-3.16388	8.96236	down	FALSE	Homo sapiens testicular cell adhesion molecule 1 homolog (mouse), pseudogene (TCAM1P), non-coding RNA [NR_002947]	146771		61941727	chr17	61941668	+	hs|17q23.3	NR_002947	testicular cell adhesion molecule 1 homolog (mouse), pseudogene	TCAM1P	chr17:61941668-61941727	NR_002947	Hs.629177
A_23_P136238	-8.95504	-3.1627	8.95504	down	FALSE	Homo sapiens transmembrane protein 203 (TMEM203), mRNA [NM_053045]	94107	GO:0016020|GO:0016021	140098995	chr9	140098936	-	hs|9q34.3	NM_053045	transmembrane protein 203	TMEM203	chr9:140098995-140098936	NM_053045	Hs.726301
A_33_P3285024	-8.95327	-3.16241	8.95327	down	FALSE	Homo sapiens transmembrane protein 203 (TMEM203), mRNA [NM_053045]	94107	GO:0016020|GO:0016021	140099598	chr9	140099539	-	hs|9q34.3	NM_053045	transmembrane protein 203	TMEM203	chr9:140099598-140099539	NM_053045	Hs.726301
A_23_P357794	-8.9397	-3.16023	8.9397	down	FALSE	Homo sapiens Mdm2, transformed 3T3 cell double minute 2, p53 binding protein (mouse) binding protein, 104kDa (MTBP), mRNA [NM_022045]	27085	GO:0007049|GO:0008285|GO:0007050|GO:0007089	121535571	chr8	121534934	+	hs|8q24.12	NM_022045	Mdm2, transformed 3T3 cell double minute 2, p53 binding protein (mouse) binding protein, 104kDa	MTBP	chr8:121534934-121535571	NM_022045	Hs.657656
A_23_P118246	-8.92497	-3.15785	8.92497	down	FALSE	Homo sapiens GINS complex subunit 2 (Psf2 homolog) (GINS2), mRNA [NM_016095]	51659	GO:0006260|GO:0005515|GO:0000084|GO:0006271|GO:0005654|GO:0005634|GO:0000278	85711713	chr16	85711654	-	hs|16q24.1	NM_016095	GINS complex subunit 2 (Psf2 homolog)	GINS2	chr16:85711713-85711654	NM_016095	Hs.433180
A_33_P3392580	-8.90707	-3.15495	8.90707	down	FALSE	Homo sapiens adenylate kinase 2 (AK2), nuclear gene encoding mitochondrial protein, transcript variant 2, mRNA [NM_013411]	204	GO:0005739|GO:0005758|GO:0015949|GO:0000166|GO:0005743|GO:0055086|GO:0004017|GO:0005524|GO:0016740	33473692	chr1	33473633	-	hs|1p35.1	NM_013411	adenylate kinase 2	AK2	chr1:33473692-33473633	NM_013411	Hs.470907
A_23_P129569	-8.90675	-3.1549	8.90675	down	FALSE	Homo sapiens partner and localizer of BRCA2 (PALB2), mRNA [NM_024675]	79728	GO:0005515|GO:0006281|GO:0000724|GO:0006310|GO:0005654|GO:0005634|GO:0003677	23625395	chr16	23625336	-	hs|16p12.2	NM_024675	partner and localizer of BRCA2	PALB2	chr16:23625395-23625336	NM_024675	Hs.444664
A_23_P259135	-8.88068	-3.15067	8.88068	down	FALSE	Homo sapiens nuclear receptor coactivator 6 (NCOA6), transcript variant 1, mRNA [NM_014071]	23054	GO:0005515|GO:0006367|GO:0005634|GO:0042803|GO:0043231|GO:0046966|GO:0007507|GO:0046965|GO:0030374|GO:0045944|GO:0060716|GO:0030099|GO:0009725|GO:0044255|GO:0006352|GO:0005667|GO:0016922|GO:0003713|GO:0030331|GO:0005730|GO:0006310|GO:0005625|GO:0006260|GO:0006281|GO:0007420|GO:0003682|GO:0042921|GO:0005654|GO:0045893|GO:0019899|GO:0030520	33302985	chr20	33302926	-	hs|20q11.22	NM_014071	nuclear receptor coactivator 6	NCOA6	chr20:33302985-33302926	NM_014071	Hs.368971
A_33_P3284662	-8.87776	-3.1502	8.87776	down	FALSE	Homo sapiens EP300 interacting inhibitor of differentiation 2 (EID2), mRNA [NM_153232]	163126	GO:0005515|GO:0005730|GO:0046332|GO:0005634|GO:0007275|GO:0030154|GO:0005622|GO:0007183|GO:0007181|GO:0007517|GO:0042127|GO:0017015|GO:0045892|GO:0030512	40030133	chr19	40030074	-	hs|19q13.2	NM_153232	EP300 interacting inhibitor of differentiation 2	EID2	chr19:40030133-40030074	NM_153232	Hs.18949
A_32_P181297	-8.86939	-3.14884	8.86939	down	FALSE	Homo sapiens ST7 antisense RNA 1 (non-protein coding) (ST7-AS1), antisense RNA [NR_002330]	93653		116592754	chr7	116592695	-	hs|7q31.2	NR_002330	ST7 antisense RNA 1 (non-protein coding)	ST7-AS1	chr7:116592754-116592695	NR_002330	Hs.597516
A_23_P131449	-8.85596	-3.14665	8.85596	down	FALSE	Homo sapiens chromosome 2 open reading frame 81 (C2orf81), mRNA [NM_001145054]	388963		74641561	chr2	74641502	-	hs|2p13.1	NM_001145054	chromosome 2 open reading frame 81	C2orf81	chr2:74641561-74641502	NM_001145054	Hs.445377
A_23_P70991	-8.84078	-3.14417	8.84078	down	FALSE	Homo sapiens aminoacyl tRNA synthetase complex-interacting multifunctional protein 2 (AIMP2), mRNA [NM_006303]	7965	GO:0005515|GO:0010467|GO:0005737|GO:0006915|GO:0007275|GO:0005634|GO:0030154|GO:0006418|GO:0005829	6063097	chr7	6063038	+	hs|7p22.1	NM_006303	aminoacyl tRNA synthetase complex-interacting multifunctional protein 2	AIMP2	chr7:6063038-6063097	NM_006303	Hs.301613
A_23_P210581	-8.83938	-3.14394	8.83938	down	FALSE	Homo sapiens potassium voltage-gated channel, subfamily G, member 1 (KCNG1), mRNA [NM_002237]	3755	GO:0005244|GO:0005886|GO:0005267|GO:0007268|GO:0055085|GO:0043231|GO:0016020|GO:0005249|GO:0008076|GO:0016021|GO:0006813|GO:0071805|GO:0006811	49620322	chr20	49620263	-	hs|20q13.13	NM_002237	potassium voltage-gated channel, subfamily G, member 1	KCNG1	chr20:49620322-49620263	NM_002237	Hs.118695
A_23_P53530	-8.83262	-3.14284	8.83262	down	FALSE	Homo sapiens MTERF domain containing 3 (MTERFD3), transcript variant 1, mRNA [NM_001033050]	80298	GO:0042645|GO:0005739|GO:0006355|GO:0044212|GO:0005759|GO:0042803|GO:0006351	107371680	chr12	107371621	-	hs|12q23.3	NM_001033050	MTERF domain containing 3	MTERFD3	chr12:107371680-107371621	NM_001033050	Hs.5009
A_23_P211007	-8.82705	-3.14193	8.82705	down	FALSE	Homo sapiens nuclear receptor interacting protein 1 (NRIP1), mRNA [NM_003489]	8204	GO:0005515|GO:0042826|GO:0019915|GO:0003714|GO:0003713|GO:0030331|GO:0005102|GO:0035257|GO:0005634|GO:0050681|GO:0035259|GO:0000122|GO:0001543|GO:0046965|GO:0000118|GO:0045944|GO:0045893|GO:0030521|GO:0030728	16333963	chr21	16333904	-	hs|21q11.2	NM_003489	nuclear receptor interacting protein 1	NRIP1	chr21:16333963-16333904	NM_003489	Hs.155017
A_24_P115621	-8.82589	-3.14174	8.82589	down	FALSE	Homo sapiens eukaryotic translation initiation factor 4E binding protein 2 (EIF4EBP2), mRNA [NM_004096]	1979	GO:0008286|GO:0005515|GO:0019933|GO:0008190|GO:0045947|GO:0006412	72188373	chr10	72188314	+	hs|10q22.1	NM_004096	eukaryotic translation initiation factor 4E binding protein 2	EIF4EBP2	chr10:72188314-72188373	NM_004096	Hs.621200
A_33_P3362861	-8.82097	-3.14094	8.82097	down	FALSE	Homo sapiens zinc finger protein 30 homolog (mouse) (ZFP30), mRNA [NM_014898]	22835	GO:0005622|GO:0006355|GO:0008270|GO:0005634|GO:0003677|GO:0046872	38123448	chr19	38123389	-	hs|19q13.12	NM_014898	zinc finger protein 30 homolog (mouse)	ZFP30	chr19:38123448-38123389	NM_014898	Hs.716719
A_23_P63789	-8.81982	-3.14075	8.81982	down	FALSE	Homo sapiens ZW10 interactor (ZWINT), transcript variant 2, mRNA [NM_032997]	11130	GO:0005515|GO:0000236|GO:0007093|GO:0005694|GO:0048015|GO:0005634|GO:0005829|GO:0000070|GO:0005737|GO:0007049|GO:0047485|GO:0000087|GO:0000777|GO:0051649|GO:0000776|GO:0007051|GO:0000278|GO:0051301	58117404	chr10	58117345	-	hs|10q21.1	NM_032997	ZW10 interactor	ZWINT	chr10:58117404-58117345	NM_032997	Hs.591363
A_23_P391637	-8.8048	-3.13829	8.8048	down	FALSE	Homo sapiens TBC1 domain family, member 24 (TBC1D24), transcript variant 2, mRNA [NM_020705]	57465	GO:0005622|GO:0005515|GO:0005737|GO:0031175|GO:0005097|GO:0005096	2553310	chr16	2553251	+	hs|16p13.3	NM_020705	TBC1 domain family, member 24	TBC1D24	chr16:2553251-2553310	NM_020705	Hs.353087
A_23_P54041	-8.79206	-3.1362	8.79206	down	FALSE	Homo sapiens thiamine triphosphatase (THTPA), transcript variant 1, mRNA [NM_024328]	79178	GO:0005730|GO:0006767|GO:0005625|GO:0005634|GO:0006091|GO:0042723|GO:0050333|GO:0005829|GO:0005737|GO:0006772|GO:0016787|GO:0006766|GO:0016311	24028552	chr14	24028493	+	hs|14q11.2	NM_024328	thiamine triphosphatase	THTPA	chr14:24028493-24028552	NM_024328	Hs.655179
A_23_P57379	-8.778	-3.13389	8.778	down	FALSE	Homo sapiens cell division cycle 45 homolog (S. cerevisiae) (CDC45), transcript variant 2, mRNA [NM_003504]	8318	GO:0005515|GO:0005813|GO:0000216|GO:0005634|GO:0000084|GO:0006260|GO:0006271|GO:0000082|GO:0005737|GO:0000083|GO:0006270|GO:0000076|GO:0000075|GO:0005654|GO:0000278	19508015	chr22	19506385	+	hs|22q11.21	NM_003504	cell division cycle 45 homolog (S. cerevisiae)	CDC45	chr22:19506385-19508015	NM_003504	Hs.474217
A_19_P00322371	-8.7755	-3.13348	8.7755	down	FALSE				132266185	chr9	132266126	+	hs|9q34.11	BC038559	uncharacterized LOC100506190	LOC100506190	chr9:132266126-132266185		Hs.529860
A_33_P3217819	-8.75801	-3.1306	8.75801	down	FALSE	Homo sapiens cyclin E2 (CCNE2), mRNA [NM_057749]	9134	GO:0005515|GO:0000082|GO:0019901|GO:0000075|GO:0005654|GO:0005634|GO:0000079|GO:0000278|GO:0051301|GO:0005829	95894420	chr8	95894361	-	hs|8q22.1	NM_057749	cyclin E2	CCNE2	chr8:95894420-95894361	NM_057749	Hs.521693
A_23_P250571	-8.75397	-3.12994	8.75397	down	FALSE	Homo sapiens Dmx-like 1 (DMXL1), mRNA [NM_005509]	1657		118584532	chr5	118584473	+	hs|5q23.1	NM_005509	Dmx-like 1	DMXL1	chr5:118584473-118584532	NM_005509	Hs.181042
A_33_P3386970	-8.7412	-3.12783	8.7412	down	FALSE	Homo sapiens cDNA clone IMAGE:5302913. [BC039426]			159994900	chr1	159994841	-	hs|1q23.2	BC039426			chr1:159994900-159994841		Hs.53565
A_23_P370989	-8.73809	-3.12732	8.73809	down	FALSE	Homo sapiens minichromosome maintenance complex component 4 (MCM4), transcript variant 1, mRNA [NM_005914]	4173	GO:0005515|GO:0042555|GO:0005730|GO:0004386|GO:0000216|GO:0005634|GO:0003677|GO:0005524|GO:0006260|GO:0000084|GO:0006271|GO:0000082|GO:0004003|GO:0016787|GO:0000166|GO:0006270|GO:0000075|GO:0005654|GO:0000278	48888393	chr8	48888334	+	hs|8q11.21	NM_005914	minichromosome maintenance complex component 4	MCM4	chr8:48888334-48888393	NM_005914	Hs.460184
A_24_P395621	-8.72817	-3.12568	8.72817	down	FALSE	Homo sapiens RUN domain containing 1 (RUNDC1), mRNA [NM_173079]	146923		41145632	chr17	41145573	+	hs|17q21.31	NM_173079	RUN domain containing 1	RUNDC1	chr17:41145573-41145632	NM_173079	Hs.632255
A_33_P3300975	-8.69982	-3.12099	8.69982	down	FALSE	Homo sapiens homeobox C4 (HOXC4), transcript variant 1, mRNA [NM_014620]	3221	GO:0043565|GO:0006355|GO:0003700|GO:0051216|GO:0007275|GO:0005634|GO:0009952|GO:0048562	54449814	chr12	54449755	+	hs|12q13.13	NM_014620	homeobox C4	HOXC4	chr12:54449755-54449814	NM_014620	Hs.549040
A_23_P393749	-8.69923	-3.12089	8.69923	down	FALSE	Homo sapiens cation channel, sperm associated 3 (CATSPER3), mRNA [NM_178019]	347732	GO:0020017|GO:0005262|GO:0005244|GO:0001539|GO:0001669|GO:0005886|GO:0005783|GO:0007275|GO:0030317|GO:0007283|GO:0055085|GO:0030154|GO:0019861|GO:0005929|GO:0005227|GO:0016021|GO:0006814|GO:0006811	134346126	chr5	134346067	+	hs|5q31.1	NM_178019	cation channel, sperm associated 3	CATSPER3	chr5:134346067-134346126	NM_178019	Hs.631804
A_23_P203475	-8.69088	-3.1195	8.69088	down	FALSE	Homo sapiens protein kinase C, delta binding protein (PRKCDBP), mRNA [NM_145040]	112464	GO:0005080	6340269	chr11	6340210	-	hs|11p15.4	NM_145040	protein kinase C, delta binding protein	PRKCDBP	chr11:6340269-6340210	NM_145040	Hs.434044
A_33_P3304427	-8.68906	-3.1192	8.68906	down	FALSE	Homo sapiens Idas protein (IDAS), mRNA [NM_001190787]	345643	GO:0005515|GO:0007346|GO:0007049|GO:0005730|GO:0005634|GO:0008156|GO:0042802	54515713	chr5	54515654	-	hs|5q11.2	NM_001190787	Idas protein	IDAS	chr5:54515713-54515654	NM_001190787	Hs.394578
A_32_P112623	-8.6859	-3.11868	8.6859	down	FALSE	PREDICTED: Homo sapiens family with sequence similarity 27, member E3 (FAM27E3), mRNA [XM_001720463]	100131997		67784971	chr9	67784912	-	hs|9q13	XM_001720463	family with sequence similarity 27, member E3	FAM27E3	chr9:67784971-67784912	XM_001720463	Hs.31240
A_23_P163117	-8.68024	-3.11774	8.68024	down	FALSE	Homo sapiens chromosome 14 open reading frame 169 (C14orf169), mRNA [NM_024644]	79697	GO:0032453|GO:0005506|GO:0005730|GO:0005634|GO:0051864|GO:0046872|GO:0070544|GO:0034720|GO:0045668|GO:0016491|GO:0016706|GO:0005654|GO:0016702|GO:0045892|GO:0016568	73960035	chr14	73959976	+	hs|14q24.3	NM_024644	chromosome 14 open reading frame 169	C14orf169	chr14:73959976-73960035	NM_024644	Hs.509916
A_23_P148919	-8.67871	-3.11748	8.67871	down	FALSE	Homo sapiens carnitine palmitoyltransferase 2 (CPT2), nuclear gene encoding mitochondrial protein, mRNA [NM_000098]	1376	GO:0006635|GO:0016746|GO:0004095|GO:0006853|GO:0005730|GO:0005743|GO:0005634|GO:0046320|GO:0005739|GO:0016020|GO:0006631|GO:0006810|GO:0044255	53679311	chr1	53679252	+	hs|1p32.3	NM_000098	carnitine palmitoyltransferase 2	CPT2	chr1:53679252-53679311	NM_000098	Hs.713535
A_32_P122793	-8.67855	-3.11745	8.67855	down	FALSE	Homo sapiens MORC2 antisense RNA 1 (non-protein coding) (MORC2-AS1), non-coding RNA [NR_026920]	150291		31322519	chr22	31322460	+	hs|22q12.2	NR_026920	MORC2 antisense RNA 1 (non-protein coding)	MORC2-AS1	chr22:31322460-31322519	NR_026920	Hs.592202
A_23_P130352	-8.67741	-3.11727	8.67741	down	FALSE	Homo sapiens potassium channel tetramerisation domain containing 1 (KCTD1), transcript variant 2, mRNA [NM_198991]	284252	GO:0016020|GO:0008076|GO:0005249|GO:0003714|GO:0005634|GO:0045892|GO:0006813|GO:0008134	24056609	chr18	24056550	-	hs|18q11.2	NM_198991	potassium channel tetramerisation domain containing 1	KCTD1	chr18:24056609-24056550	NM_198991	Hs.526630
A_24_P147765	-8.67638	-3.11709	8.67638	down	FALSE	Homo sapiens FAD-dependent oxidoreductase domain containing 2 (FOXRED2), transcript variant 1, mRNA [NM_024955]	80020	GO:0005515|GO:0005783|GO:0050660|GO:0016491|GO:0005788|GO:0030433	36885174	chr22	36885115	-	hs|22q12.3	NM_024955	FAD-dependent oxidoreductase domain containing 2	FOXRED2	chr22:36885174-36885115	NM_024955	Hs.387601
A_33_P3268974	-8.67526	-3.11691	8.67526	down	FALSE	Homo sapiens RecQ protein-like 5 (RECQL5), transcript variant 3, mRNA [NM_001003716]	9400	GO:0008026|GO:0031965|GO:0005730|GO:0005634|GO:0006310|GO:0006259|GO:0003676|GO:0005524|GO:0003678|GO:0005737|GO:0006281|GO:0000166|GO:0016787|GO:0005654	73646506	chr17	73646447	-	hs|17q25.1	NM_001003716	RecQ protein-like 5	RECQL5	chr17:73646506-73646447	NM_001003716	Hs.632229
A_33_P3404623	-8.65451	-3.11345	8.65451	down	FALSE	Homo sapiens Meckel syndrome, type 1 (MKS1), transcript variant 1, mRNA [NM_017777]	54903	GO:0005515|GO:0042384|GO:0005929|GO:0005813|GO:0005737|GO:0060271|GO:0048754|GO:0005932|GO:0005856	56283137	chr17	56283078	-	hs|17q22	NM_017777	Meckel syndrome, type 1	MKS1	chr17:56283137-56283078	NM_017777	Hs.408843
A_33_P3213767	-8.65368	-3.11331	8.65368	down	FALSE	Homo sapiens cDNA clone IMAGE:4798973. [BC018040]	550631		30762774	chr22	30762715	+	hs|22q12.2	BC018040	coiled-coil domain containing 157	CCDC157	chr22:30762715-30762774		Hs.505597
A_23_P157527	-8.63956	-3.11096	8.63956	down	FALSE	Homo sapiens leucine rich repeat and coiled-coil domain containing 1 (LRRCC1), mRNA [NM_033402]	85444	GO:0007067|GO:0007049|GO:0005813|GO:0005737|GO:0005814|GO:0005730|GO:0005634|GO:0005856|GO:0051301	86057787	chr8	86057728	+	hs|8q21.2	NM_033402	leucine rich repeat and coiled-coil domain containing 1	LRRCC1	chr8:86057728-86057787	NM_033402	Hs.193115
A_23_P6762	-8.63733	-3.11058	8.63733	down	FALSE	Homo sapiens jagunal homolog 1 (Drosophila) (JAGN1), mRNA [NM_032492]	84522	GO:0016020|GO:0005783|GO:0005789|GO:0016021	9935464	chr3	9935405	+	hs|3p25.3	NM_032492	jagunal homolog 1 (Drosophila)	JAGN1	chr3:9935405-9935464	NM_032492	Hs.24054
A_24_P131522	-8.61747	-3.10726	8.61747	down	FALSE	Homo sapiens anthrax toxin receptor 1 (ANTXR1), transcript variant 1, mRNA [NM_032208]	84168	GO:0005515|GO:0005886|GO:0031258|GO:0031532|GO:0005518|GO:0031527|GO:0042995|GO:0046872|GO:0051015|GO:0034446|GO:0004872|GO:0016021|GO:0004888	69476184	chr2	69476125	+	hs|2p13.3	NM_032208	anthrax toxin receptor 1	ANTXR1	chr2:69476125-69476184	NM_032208	Hs.165859
A_33_P3391656	-8.61704	-3.10719	8.61704	down	FALSE	Homo sapiens TP53 regulating kinase (TP53RK), mRNA [NM_033550]	112858	GO:0005515|GO:0002039|GO:0016020|GO:0000166|GO:0004674|GO:0006468|GO:0005634|GO:0004713|GO:0009103|GO:0005524	45313382	chr20	45313323	-	hs|20q13.12	NM_033550	TP53 regulating kinase	TP53RK	chr20:45313382-45313323	NM_033550	Hs.440263
A_19_P00320602	-8.61024	-3.10605	8.61024	down	FALSE				132266265	chr9	132266206	+	hs|9q34.11	BC038559	uncharacterized LOC100506190	LOC100506190	chr9:132266206-132266265		Hs.529860
A_23_P14105	-8.6093	-3.1059	8.6093	down	FALSE	Homo sapiens regulator of chromosome condensation (RCC1) and BTB (POZ) domain containing protein 2 (RCBTB2), mRNA [NM_001268]	1102	GO:0005087	49063410	chr13	49063351	-	hs|13q14.2	NM_001268	regulator of chromosome condensation (RCC1) and BTB (POZ) domain containing protein 2	RCBTB2	chr13:49063410-49063351	NM_001268	Hs.652712
A_23_P415643	-8.59718	-3.10386	8.59718	down	FALSE	Homo sapiens zinc finger protein 48 (ZNF48), transcript variant 1, mRNA [NM_152652]	197407	GO:0005622|GO:0006355|GO:0008270|GO:0005634|GO:0003677|GO:0046872	30410598	chr16	30410539	+	hs|16p11.2	NM_152652	zinc finger protein 48	ZNF48	chr16:30410539-30410598	NM_152652	Hs.513501
A_23_P115861	-8.59662	-3.10377	8.59662	down	FALSE	Homo sapiens zinc finger protein 485 (ZNF485), mRNA [NM_145312]	220992	GO:0005622|GO:0006355|GO:0008270|GO:0005634|GO:0003677|GO:0046872	44112565	chr10	44112506	+	hs|10q11.21	NM_145312	zinc finger protein 485	ZNF485	chr10:44112506-44112565	NM_145312	Hs.147440
A_33_P3296871	-8.59287	-3.10314	8.59287	down	FALSE	Homo sapiens zinc finger protein 33B (ZNF33B), mRNA [NM_006955]	7582	GO:0005622|GO:0006355|GO:0003700|GO:0008270|GO:0005634|GO:0003677|GO:0046872	43084664	chr10	43084605	-	hs|10q11.21	NM_006955	zinc finger protein 33B	ZNF33B	chr10:43084664-43084605	NM_006955	Hs.499453
A_23_P122197	-8.57691	-3.10046	8.57691	down	FALSE	Homo sapiens cyclin B1 (CCNB1), mRNA [NM_031966]	891	GO:0005515|GO:0060045|GO:0000236|GO:0046680|GO:0007283|GO:0001556|GO:0071398|GO:0016301|GO:0005856|GO:0071283|GO:0005815|GO:0019901|GO:0009636|GO:0001701|GO:0000922|GO:0035173|GO:0045931|GO:0055015|GO:0000075|GO:0005654|GO:0007080|GO:0000278|GO:0031442|GO:0051301|GO:0043148|GO:0005634|GO:0000079|GO:0042246|GO:0031145|GO:0005829|GO:0005737|GO:0000082|GO:0000086|GO:0071174|GO:0060623|GO:0051987|GO:…	68473123	chr5	68471363	+	hs|5q13.2	NM_031966	cyclin B1	CCNB1	chr5:68471363-68473123	NM_031966	Hs.23960
A_33_P3398727	-8.56852	-3.09905	8.56852	down	FALSE	Homo sapiens cDNA clone IMAGE:5270501. [BC041856]			16148815	chr22	16148756	-	hs|22q11.1	BC041856			chr22:16148815-16148756		Hs.536395
A_23_P422851	-8.56104	-3.09779	8.56104	down	FALSE	Homo sapiens Cdk5 and Abl enzyme substrate 1 (CABLES1), transcript variant 1, mRNA [NM_138375]	91768	GO:0005737|GO:0007596|GO:0051726|GO:0016538|GO:0005634|GO:0051302|GO:0005829	20838601	chr18	20838542	+	hs|18q11.2	NM_138375	Cdk5 and Abl enzyme substrate 1	CABLES1	chr18:20838542-20838601	NM_138375	Hs.11108
A_23_P150009	-8.54278	-3.09471	8.54278	down	FALSE	Homo sapiens zinc finger, DHHC-type containing 16 (ZDHHC16), transcript variant 5, mRNA [NM_198046]	84287	GO:0016746|GO:0016020|GO:0005783|GO:0005789|GO:0006915|GO:0008270|GO:0016021|GO:0046872	99216863	chr10	99216804	+	hs|10q24.1	NM_198046	zinc finger, DHHC-type containing 16	ZDHHC16	chr10:99216804-99216863	NM_198046	Hs.76662
A_32_P305888	-8.5358	-3.09353	8.5358	down	FALSE	Homo sapiens SH3 domain and tetratricopeptide repeats 2 (SH3TC2), mRNA [NM_024577]	79628	GO:0005488	148381027	chr5	148380968	-	hs|5q32	NM_024577	SH3 domain and tetratricopeptide repeats 2	SH3TC2	chr5:148381027-148380968	NM_024577	Hs.483784
A_23_P75083	-8.50684	-3.08862	8.50684	down	FALSE	Homo sapiens zinc finger, MYND-type containing 11 (ZMYND11), transcript variant 2, mRNA [NM_212479]	10771	GO:0005515|GO:0006355|GO:0043066|GO:0008283|GO:0005730|GO:0005634|GO:0000122|GO:0003677|GO:0046872|GO:0005737|GO:0007049|GO:0046329|GO:0044419|GO:0008270|GO:0043124	294947	chr10	294888	+	hs|10p15.3	NM_212479	zinc finger, MYND-type containing 11	ZMYND11	chr10:294888-294947	NM_212479	Hs.292265
A_19_P00321912	-8.49658	-3.08688	8.49658	down	FALSE	lincRNA:chr2:70273349-70283010 reverse strand			70273492	chr2	70273433	-	hs|2p14				chr2:70273492-70273433
A_24_P191971	-8.49451	-3.08653	8.49451	down	FALSE	Homo sapiens SAP30-like (SAP30L), transcript variant 1, mRNA [NM_024632]	79685	GO:0006355|GO:0005730|GO:0005634|GO:0003677|GO:0046872	153840207	chr5	153840148	+	hs|5q33.2	NM_024632	SAP30-like	SAP30L	chr5:153840148-153840207	NM_024632	Hs.592566
A_24_P17302	-8.4507	-3.07907	8.4507	down	FALSE	Homo sapiens ubiquitin-conjugating enzyme E2, J2 (UBE2J2), transcript variant 3, mRNA [NM_194458]	118424	GO:0006986|GO:0004842|GO:0016881|GO:0016020|GO:0000166|GO:0005783|GO:0016874|GO:0005789|GO:0016021|GO:0005524	1190050	chr1	1189991	-	hs|1p36.33	NM_194458	ubiquitin-conjugating enzyme E2, J2	UBE2J2	chr1:1190050-1189991	NM_194458	Hs.191987
A_24_P15062	-8.43095	-3.07569	8.43095	down	FALSE	Homo sapiens zinc finger protein 490 (ZNF490), mRNA [NM_020714]	57474	GO:0005622|GO:0006355|GO:0008270|GO:0005634|GO:0003677|GO:0046872	12687839	chr19	12687780	-	hs|19p13.2	NM_020714	zinc finger protein 490	ZNF490	chr19:12687839-12687780	NM_020714	Hs.655860
A_24_P781757	-8.41271	-3.07257	8.41271	down	FALSE	Homo sapiens uncharacterized LOC148413 (LOC148413), non-coding RNA [NR_015434]	148413		1336652	chr1	1336593	+	hs|1p36.33	NR_015434	uncharacterized LOC148413	LOC148413	chr1:1336593-1336652	NR_015434	Hs.182698
A_23_P206441	-8.41119	-3.07231	8.41119	down	FALSE	Homo sapiens Fanconi anemia, complementation group A (FANCA), transcript variant 1, mRNA [NM_000135]	2175	GO:0005515|GO:0008585|GO:0005737|GO:0006461|GO:0006281|GO:0042127|GO:0005654|GO:0005634|GO:0008584|GO:0043240|GO:0007140	89804072	chr16	89804013	-	hs|16q24.3	NM_000135	Fanconi anemia, complementation group A	FANCA	chr16:89804072-89804013	NM_000135	Hs.290154
A_23_P435657	-8.40425	-3.07112	8.40425	down	FALSE	Homo sapiens Alstrom syndrome 1 pseudogene (ALMS1P), non-coding RNA [NR_003683]	200420		73899998	chr2	73899939	+	hs|2p13.1	NR_003683	Alstrom syndrome 1 pseudogene	ALMS1P	chr2:73899939-73899998	NR_003683	Hs.278983
A_33_P3218188	-8.39672	-3.06983	8.39672	down	FALSE	Homo sapiens splA/ryanodine receptor domain and SOCS box containing 2 (SPSB2), transcript variant 1, mRNA [NM_032641]	84727	GO:0035556|GO:0005515|GO:0008150|GO:0003674|GO:0005737|GO:0005575	6980172	chr12	6980113	-	hs|12p13.31	NM_032641	splA/ryanodine receptor domain and SOCS box containing 2	SPSB2	chr12:6980172-6980113	NM_032641	Hs.479856
A_23_P85180	-8.38458	-3.06774	8.38458	down	FALSE	Homo sapiens transmembrane protein 187 (TMEM187), mRNA [NM_003492]	8269	GO:0030133|GO:0008150|GO:0003674|GO:0016020|GO:0016021	153248611	chrX	153248552	+	hs|Xq28	NM_003492	transmembrane protein 187	TMEM187	chrX:153248552-153248611	NM_003492	Hs.23119
A_23_P28815	-8.38029	-3.067	8.38029	down	FALSE	Homo sapiens cytochrome P450, family 24, subfamily A, polypeptide 1 (CYP24A1), nuclear gene encoding mitochondrial protein, transcript variant 1, mRNA [NM_000782]	1591	GO:0006805|GO:0042359|GO:0030342|GO:0042369|GO:0005743|GO:0009055|GO:0033280|GO:0046872|GO:0001649|GO:0005739|GO:0004497|GO:0070561|GO:0006766|GO:0016491|GO:0016705|GO:0008202|GO:0008403|GO:0055114|GO:0020037	52771005	chr20	52770946	-	hs|20q13.2	NM_000782	cytochrome P450, family 24, subfamily A, polypeptide 1	CYP24A1	chr20:52771005-52770946	NM_000782	Hs.89663
A_33_P3286208	-8.35015	-3.0618	8.35015	down	FALSE	Homo sapiens leucine rich repeat protein 1 (LRR1), transcript variant 3, mRNA [NM_203467]	122769		50065759	chr14	50065700	+	hs|14q21.3	NM_203467	leucine rich repeat protein 1	LRR1	chr14:50065700-50065759	NM_203467	Hs.451090
A_24_P177585	-8.34773	-3.06138	8.34773	down	FALSE	Homo sapiens Gen homolog 1, endonuclease (Drosophila) (GEN1), transcript variant 1, mRNA [NM_182625]	348654	GO:0006281|GO:0004519|GO:0016787|GO:0005634|GO:0003677|GO:0046872	17963139	chr2	17963080	+	hs|2p24.2	NM_182625	Gen homolog 1, endonuclease (Drosophila)	GEN1	chr2:17963080-17963139	NM_182625	Hs.467793
A_19_P00322793	-8.33684	-3.0595	8.33684	down	FALSE				132266076	chr9	132266017	+	hs|9q34.11	BC038559	uncharacterized LOC100506190	LOC100506190	chr9:132266017-132266076		Hs.529860
A_23_P66719	-8.33496	-3.05918	8.33496	down	FALSE	Homo sapiens dehydrogenase/reductase (SDR family) member 13 (DHRS13), mRNA [NM_144683]	147015	GO:0000166|GO:0016491|GO:0005576	27225108	chr17	27225049	-	hs|17q11.2	NM_144683	dehydrogenase/reductase (SDR family) member 13	DHRS13	chr17:27225108-27225049	NM_144683	Hs.631760
A_24_P287974	-8.32612	-3.05764	8.32612	down	FALSE	Homo sapiens CUE domain containing 1 (CUEDC1), mRNA [NM_017949]	404093		55945576	chr17	55945517	-	hs|17q22	NM_017949	CUE domain containing 1	CUEDC1	chr17:55945576-55945517	NM_017949	Hs.46679
A_33_P3295458	-8.31574	-3.05584	8.31574	down	FALSE	Homo sapiens uncharacterized LOC339674 (BK250D10.8), non-coding RNA [NR_024355]	339674		42354946	chr22	42354887	+	hs|22q13.2	NR_024355	uncharacterized LOC339674	BK250D10.8	chr22:42354887-42354946	NR_024355
A_23_P126212	-8.29081	-3.05151	8.29081	down	FALSE	Homo sapiens claspin (CLSPN), transcript variant 1, mRNA [NM_022111]	63967	GO:0005515|GO:0010997|GO:0031572|GO:0006915|GO:0005634|GO:0003677|GO:0006921|GO:0032147|GO:0006260|GO:0007049|GO:0006281|GO:0018105|GO:0000075|GO:0005654|GO:0000077|GO:0033314	36204176	chr1	36204117	-	hs|1p34.3	NM_022111	claspin	CLSPN	chr1:36204176-36204117	NM_022111	Hs.175613
A_23_P72059	-8.29017	-3.0514	8.29017	down	FALSE	Homo sapiens V-set and immunoglobulin domain containing 10 (VSIG10), mRNA [NM_019086]	54621	GO:0016020|GO:0016021	118501609	chr12	118501550	-	hs|12q24.23	NM_019086	V-set and immunoglobulin domain containing 10	VSIG10	chr12:118501609-118501550	NM_019086	Hs.187624
A_23_P35871	-8.28971	-3.05132	8.28971	down	FALSE	Homo sapiens E2F transcription factor 8 (E2F8), mRNA [NM_024680]	79733	GO:0005667|GO:0007049|GO:0003700|GO:0005634|GO:0003677	19245734	chr11	19245675	-	hs|11p15.1	NM_024680	E2F transcription factor 8	E2F8	chr11:19245734-19245675	NM_024680	Hs.523526
A_23_P143935	-8.28698	-3.05085	8.28698	down	FALSE	Homo sapiens phosphatidylinositol glycan anchor biosynthesis, class Z (PIGZ), mRNA [NM_025163]	80235	GO:0000030|GO:0016020|GO:0016757|GO:0005783|GO:0031227|GO:0000026|GO:0016021|GO:0006506	196673315	chr3	196673256	-	hs|3q29	NM_025163	phosphatidylinositol glycan anchor biosynthesis, class Z	PIGZ	chr3:196673315-196673256	NM_025163	Hs.518403
A_23_P57588	-8.26696	-3.04736	8.26696	down	FALSE	Homo sapiens G-2 and S-phase expressed 1 (GTSE1), mRNA [NM_016426]	51512	GO:0005881|GO:0003674|GO:0000085|GO:0005737|GO:0007017|GO:0005856|GO:0006977	46725450	chr22	46725391	+	hs|22q13.31	NM_016426	G-2 and S-phase expressed 1	GTSE1	chr22:46725391-46725450	NM_016426	Hs.386189
A_33_P3242388	-8.2602	-3.04618	8.2602	down	FALSE	Homo sapiens phosphatidylinositol glycan anchor biosynthesis, class X (PIGX), transcript variant 1, mRNA [NM_001166304]	54965	GO:0006501|GO:0016020|GO:0005783|GO:0016254|GO:0005789|GO:0016021|GO:0044267|GO:0043687	196462855	chr3	196462796	+	hs|3q29	NM_001166304	phosphatidylinositol glycan anchor biosynthesis, class X	PIGX	chr3:196462796-196462855	NM_001166304	Hs.223296
A_23_P211106	-8.25944	-3.04604	8.25944	down	FALSE	Homo sapiens SET domain containing 4 (SETD4), transcript variant 1, mRNA [NM_017438]	54093		37407353	chr21	37407294	-	hs|21q22.12	NM_017438	SET domain containing 4	SETD4	chr21:37407353-37407294	NM_017438	Hs.606200
A_33_P3253596	-8.259	-3.04597	8.259	down	FALSE	Homo sapiens kinesin family member 4A (KIF4A), mRNA [NM_012310]	24137	GO:0006996|GO:0005694|GO:0005730|GO:0030496|GO:0005634|GO:0003777|GO:0003677|GO:0005524|GO:0016363|GO:0005829|GO:0005737|GO:0000166|GO:0007596|GO:0007411|GO:0005876|GO:0008089|GO:0005856|GO:0007018	69626199	chrX	69626140	+	hs|Xq13.1	NM_012310	kinesin family member 4A	KIF4A	chrX:69626140-69626199	NM_012310	Hs.648326
A_23_P39910	-8.25764	-3.04573	8.25764	down	FALSE	Homo sapiens cytochrome C oxidase assembly factor 5 (COA5), mRNA [NM_001008215]	493753	GO:0005739	99216377	chr2	99216318	-	hs|2q11.2	NM_001008215	cytochrome C oxidase assembly factor 5	COA5	chr2:99216377-99216318	NM_001008215	Hs.596537
A_33_P3314659	-8.25152	-3.04466	8.25152	down	FALSE	Homo sapiens sperm flagellar 2 (SPEF2), transcript variant 2, mRNA [NM_144722]	79925	GO:0006139|GO:0046983|GO:0005524|GO:0019205	35671651	chr5	35671592	+	hs|5p13.2	NM_144722	sperm flagellar 2	SPEF2	chr5:35671592-35671651	NM_144722	Hs.298863
A_32_P164246	-8.23433	-3.04165	8.23433	down	FALSE	Homo sapiens forkhead box Q1 (FOXQ1), mRNA [NM_033260]	94234	GO:0005667|GO:0007389|GO:0008301|GO:0003705|GO:0030331|GO:0005634|GO:0009790|GO:0031069|GO:0043565|GO:0043280|GO:0051090|GO:0003690|GO:0006309|GO:0045944|GO:0008134|GO:0031624|GO:0043028	1314688	chr6	1314629	+	hs|6p25.3	NM_033260	forkhead box Q1	FOXQ1	chr6:1314629-1314688	NM_033260	Hs.591352
A_23_P93524	-8.2266	-3.0403	8.2266	down	FALSE	Homo sapiens sterile alpha motif domain containing 3 (SAMD3), transcript variant 1, mRNA [NM_001017373]	154075		130465840	chr6	130465781	-	hs|6q23.1	NM_001017373	sterile alpha motif domain containing 3	SAMD3	chr6:130465840-130465781	NM_001017373	Hs.440508
A_33_P3258723	-8.22202	-3.03949	8.22202	down	FALSE	Homo sapiens required for meiotic nuclear division 5 homolog B (S. cerevisiae) (RMND5B), mRNA [NM_022762]	64777		177575344	chr5	177575285	+	hs|5q35.3	NM_022762	required for meiotic nuclear division 5 homolog B (S. cerevisiae)	RMND5B	chr5:177575285-177575344	NM_022762	Hs.27222
A_23_P78248	-8.21777	-3.03875	8.21777	down	FALSE	Homo sapiens keratin 23 (histone deacetylase inducible) (KRT23), mRNA [NM_015515]	25984	GO:0005882|GO:0005198	39079021	chr17	39078962	-	hs|17q21.2	NM_015515	keratin 23 (histone deacetylase inducible)	KRT23	chr17:39079021-39078962	NM_015515	Hs.9029
A_24_P71700	-8.21165	-3.03767	8.21165	down	FALSE	Homo sapiens zinc finger and BTB domain containing 47 (ZBTB47), mRNA [NM_145166]	92999	GO:0005622|GO:0006355|GO:0008270|GO:0005634|GO:0003677|GO:0046872	42708992	chr3	42708933	+	hs|3p22.1	NM_145166	zinc finger and BTB domain containing 47	ZBTB47	chr3:42708933-42708992	NM_145166	Hs.409561
A_24_P104407	-8.18038	-3.03217	8.18038	down	FALSE	Homo sapiens synemin, intermediate filament protein (SYNM), transcript variant A, mRNA [NM_145728]	23336	GO:0005515|GO:0005882|GO:0060053|GO:0030054|GO:0045104|GO:0005624|GO:0019215|GO:0005737|GO:0005912|GO:0017166|GO:0043034|GO:0005856|GO:0008307	99675439	chr15	99675380	+	hs|15q26.3	NM_145728	synemin, intermediate filament protein	SYNM	chr15:99675380-99675439	NM_145728	Hs.207106
A_23_P24004	-8.17812	-3.03177	8.17812	down	FALSE	Homo sapiens interferon-induced protein with tetratricopeptide repeats 2 (IFIT2), mRNA [NM_001547]	3433	GO:0032091|GO:0005515|GO:0060337|GO:0035457|GO:0019221|GO:0005575|GO:0009615|GO:0005829	91068456	chr10	91068397	+	hs|10q23.31	NM_001547	interferon-induced protein with tetratricopeptide repeats 2	IFIT2	chr10:91068397-91068456	NM_001547	Hs.437609
A_33_P3210521	-8.1688	-3.03012	8.1688	down	FALSE	chromosome 2 open reading frame 43 [Source:HGNC Symbol;Acc:26145] [ENST00000381090]	60526		20883887	chr2	20883828	-	hs|2p24.1		chromosome 2 open reading frame 43	C2orf43	chr2:20883887-20883828
A_23_P171107	-8.16722	-3.02984	8.16722	down	FALSE	Homo sapiens cyclin B3 (CCNB3), transcript variant 3, mRNA [NM_033031]	85417	GO:0005515|GO:0007049|GO:0007126|GO:0019901|GO:0010389|GO:0005730|GO:0005634|GO:0000079|GO:0051301	50094750	chrX	50094691	+	hs|Xp11.22	NM_033031	cyclin B3	CCNB3	chrX:50094691-50094750	NM_033031	Hs.130310
A_33_P3329467	-8.15961	-3.0285	8.15961	down	FALSE	Homo sapiens serine/threonine/tyrosine interacting-like 1 (STYXL1), mRNA [NM_016086]	51657	GO:0035556|GO:0005622|GO:0006470|GO:0016787|GO:0008138	75625720	chr7	75625661	-	hs|7q11.23	NM_016086	serine/threonine/tyrosine interacting-like 1	STYXL1	chr7:75625720-75625661	NM_016086	Hs.11615
A_23_P350187	-8.15426	-3.02755	8.15426	down	FALSE	Homo sapiens tet methylcytosine dioxygenase 2 (TET2), transcript variant 1, mRNA [NM_001127208]	54790	GO:0007049|GO:0016491|GO:0030099|GO:0070579|GO:0016702|GO:0046872	106200629	chr4	106200570	+	hs|4q24	NM_001127208	tet methylcytosine dioxygenase 2	TET2	chr4:106200570-106200629	NM_001127208	Hs.367639
A_23_P9523	-8.13666	-3.02444	8.13666	down	FALSE	Homo sapiens ribokinase (RBKS), mRNA [NM_022128]	64080	GO:0000166|GO:0016301|GO:0005975|GO:0004747|GO:0005524|GO:0016740|GO:0006014	28004544	chr2	28004485	-	hs|2p23.2	NM_022128	ribokinase	RBKS	chr2:28004544-28004485	NM_022128	Hs.11916
A_23_P124427	-8.13662	-3.02443	8.13662	down	FALSE	Homo sapiens NIMA (never in mitosis gene a)-related kinase 1 (NEK1), transcript variant 2, mRNA [NM_012224]	4750	GO:0005515|GO:0031965|GO:0005813|GO:0005730|GO:0005634|GO:0005524|GO:0046872|GO:0006974|GO:0042384|GO:0007067|GO:0007049|GO:0005737|GO:0004672|GO:0000166|GO:0004674|GO:0010212|GO:0030030|GO:0006468|GO:0004713|GO:0005856|GO:0000242|GO:0051301	170315411	chr4	170315352	-	hs|4q33	NM_012224	NIMA (never in mitosis gene a)-related kinase 1	NEK1	chr4:170315411-170315352	NM_012224	Hs.481181
A_23_P309198	-8.1347	-3.02409	8.1347	down	FALSE	Homo sapiens chromosome 21 open reading frame 67 (C21orf67), transcript variant 1, non-coding RNA [NR_027128]	84536	GO:0005783	46353414	chr21	46353355	-	hs|21q22.3	NR_027128	chromosome 21 open reading frame 67	C21orf67	chr21:46353414-46353355	NR_027128	Hs.534504
A_23_P148015	-8.13343	-3.02386	8.13343	down	FALSE	Homo sapiens axin 2 (AXIN2), mRNA [NM_004655]	8313	GO:0005881|GO:0008285|GO:0005886|GO:0008013|GO:0030111|GO:0003413|GO:0010718|GO:0005634|GO:0030282|GO:0090244|GO:0035414|GO:0009950|GO:0005622|GO:2000054|GO:0005737|GO:0034747|GO:0045860|GO:0042476|GO:0048255|GO:0004871|GO:0090090|GO:0005938|GO:0010942|GO:0031625|GO:0070602|GO:0005813|GO:0019901|GO:0061181|GO:0070411|GO:0014069|GO:0007275|GO:0032423|GO:0043570|GO:0043547|GO:0071407|GO:0045668|GO:…	63525448	chr17	63525389	-	hs|17q24.1	NM_004655	axin 2	AXIN2	chr17:63525448-63525389	NM_004655	Hs.156527
A_23_P129064	-8.13036	-3.02332	8.13036	down	FALSE	Homo sapiens glycine amidinotransferase (L-arginine:glycine amidinotransferase) (GATM), nuclear gene encoding mitochondrial protein, mRNA [NM_001482]	2628	GO:0010033|GO:0007584|GO:0015068|GO:0005743|GO:0043434|GO:0009790|GO:0042246|GO:0005739|GO:0034641|GO:0005758|GO:0005737|GO:0006601|GO:0016020|GO:0006600|GO:0046689|GO:0006979|GO:0016740	45653514	chr15	45653455	-	hs|15q21.1	NM_001482	glycine amidinotransferase (L-arginine:glycine amidinotransferase)	GATM	chr15:45653514-45653455	NM_001482	Hs.75335
A_33_P3212994	-8.12156	-3.02176	8.12156	down	FALSE	Homo sapiens ZW10 interactor (ZWINT), transcript variant 2, mRNA [NM_032997]	11130	GO:0005515|GO:0000236|GO:0007093|GO:0005694|GO:0048015|GO:0005634|GO:0005829|GO:0000070|GO:0005737|GO:0007049|GO:0047485|GO:0000087|GO:0000777|GO:0051649|GO:0000776|GO:0007051|GO:0000278|GO:0051301	58117666	chr10	58117607	-	hs|10q21.1	NM_032997	ZW10 interactor	ZWINT	chr10:58117666-58117607	NM_032997	Hs.591363
A_23_P146187	-8.1162	-3.02081	8.1162	down	FALSE	Homo sapiens RRS1 ribosome biogenesis regulator homolog (S. cerevisiae) (RRS1), mRNA [NM_015169]	23212	GO:0003674|GO:0000794|GO:0005783|GO:0042254|GO:0005730|GO:0005634|GO:0007080	67342751	chr8	67342692	+	hs|8q13.1	NM_015169	RRS1 ribosome biogenesis regulator homolog (S. cerevisiae)	RRS1	chr8:67342692-67342751	NM_015169	Hs.71827
A_24_P565556	-8.11226	-3.0201	8.11226	down	FALSE	Homo sapiens asparagine-linked glycosylation 1, beta-1,4-mannosyltransferase homolog (S. cerevisiae) (ALG1), mRNA [NM_019109]	56052	GO:0000030|GO:0009058|GO:0005783|GO:0016757|GO:0016020|GO:0005789|GO:0004578|GO:0006486|GO:0016021|GO:0006488|GO:0044267|GO:0009103|GO:0018279|GO:0043687	5135407	chr16	5135348	+	hs|16p13.3	NM_019109	asparagine-linked glycosylation 1, beta-1,4-mannosyltransferase homolog (S. cerevisiae)	ALG1	chr16:5135348-5135407	NM_019109	Hs.592086
A_33_P3241108	-8.10327	-3.0185	8.10327	down	FALSE	Homo sapiens DnaJ (Hsp40) homolog, subfamily C, member 11 (DNAJC11), mRNA [NM_018198]	55735	GO:0005739|GO:0006457|GO:0031072|GO:0005743|GO:0051082	6712968	chr1	6712909	-	hs|1p36.31	NM_018198	DnaJ (Hsp40) homolog, subfamily C, member 11	DNAJC11	chr1:6712968-6712909	NM_018198	Hs.462640
A_24_P330796	-8.10226	-3.01832	8.10226	down	FALSE	Homo sapiens Meckel syndrome, type 1 (MKS1), transcript variant 1, mRNA [NM_017777]	54903	GO:0005515|GO:0042384|GO:0005929|GO:0005813|GO:0005737|GO:0060271|GO:0048754|GO:0005932|GO:0005856	56288363	chr17	56288049	-	hs|17q22	NM_017777	Meckel syndrome, type 1	MKS1	chr17:56288363-56288049	NM_017777	Hs.408843
A_33_P3261902	-8.09296	-3.01667	8.09296	down	FALSE	Homo sapiens enolase superfamily member 1 (ENOSF1), transcript variant 2, mRNA [NM_001126123]	55556	GO:0005739|GO:0008150|GO:0003674|GO:0005575|GO:0016853|GO:0009063|GO:0046872	674224	chr18	674165	-	hs|18p11.32	NM_001126123	enolase superfamily member 1	ENOSF1	chr18:674224-674165	NM_001126123	Hs.369762
A_33_P3676515	-8.08309	-3.01491	8.08309	down	FALSE	Homo sapiens signal sequence receptor, delta pseudogene 1 (SSR4P1), non-coding RNA [NR_027292]	728039		46490932	chr21	46490873	-	hs|21q22.3	NR_027292	signal sequence receptor, delta pseudogene 1	SSR4P1	chr21:46490932-46490873	NR_027292	Hs.309203
A_23_P384499	-8.07894	-3.01417	8.07894	down	FALSE	Homo sapiens regulatory associated protein of MTOR, complex 1 (RPTOR), transcript variant 1, mRNA [NM_020761]	57521	GO:0008286|GO:0005515|GO:0001156|GO:0008361|GO:0032008|GO:0071902|GO:0005764|GO:0032403|GO:0030425|GO:0005829|GO:0071889|GO:0005737|GO:0031931|GO:0071230|GO:0031669|GO:0045945|GO:0043025|GO:0007050|GO:0031929|GO:0019901|GO:0042325|GO:0001938|GO:0016049|GO:0001032|GO:0001030|GO:0001031	78940042	chr17	78939983	+	hs|17q25.3	NM_020761	regulatory associated protein of MTOR, complex 1	RPTOR	chr17:78939983-78940042	NM_020761	Hs.133044
A_33_P3439765	-8.052	-3.00935	8.052	down	FALSE	Homo sapiens zinc finger CCCH-type containing 14 (ZC3H14), transcript variant 1, mRNA [NM_024824]	79882	GO:0005515|GO:0005737|GO:0016607|GO:0003723|GO:0008270|GO:0005634|GO:0046872	89079325	chr14	89079266	+	hs|14q31.3	NM_024824	zinc finger CCCH-type containing 14	ZC3H14	chr14:89079266-89079325	NM_024824	Hs.725164
A_23_P26810	-8.04749	-3.00854	8.04749	down	FALSE	Homo sapiens tumor protein p53 (TP53), transcript variant 1, mRNA [NM_000546]	7157	GO:0005515|GO:0030308|GO:0000790|GO:0003700|GO:0006983|GO:0009303|GO:0001756|GO:0005657|GO:0002020|GO:0009792|GO:0030154|GO:0007406|GO:0002360|GO:0002326|GO:0006978|GO:0010332|GO:0000785|GO:0031625|GO:0000060|GO:0006977|GO:0030330|GO:0019901|GO:0005507|GO:0007569|GO:0007275|GO:0000122|GO:0007417|GO:0001701|GO:0000733|GO:0006284|GO:0000075|GO:0008270|GO:0005654|GO:0006289|GO:0019899|GO:0008134|GO:…	7572691	chr17	7572632	-	hs|17p13.1	NM_000546	tumor protein p53	TP53	chr17:7572691-7572632	NM_000546	Hs.654481
A_24_P414371	-8.04635	-3.00833	8.04635	down	FALSE	Homo sapiens protein phosphatase 3, catalytic subunit, alpha isozyme (PPP3CA), transcript variant 1, mRNA [NM_000944]	5530	GO:0005515|GO:0005516|GO:0030018|GO:0005634|GO:0006606|GO:0005829|GO:0005739|GO:0005737|GO:0000082|GO:0006470|GO:0045944|GO:0004723|GO:0006816|GO:0004722|GO:0071333|GO:0005955|GO:0046676|GO:0005792|GO:0046982|GO:0005509|GO:0060079|GO:0005730|GO:0006950|GO:0050804|GO:0048741|GO:0005625|GO:0005626|GO:0001975|GO:0016020|GO:0016787	101945353	chr4	101945294	-	hs|4q24	NM_000944	protein phosphatase 3, catalytic subunit, alpha isozyme	PPP3CA	chr4:101945353-101945294	NM_000944	Hs.435512
A_24_P930741	-8.04471	-3.00804	8.04471	down	FALSE	Homo sapiens EPH receptor A10 (EPHA10), transcript variant 3, mRNA [NM_001099439]	284656	GO:0005515|GO:0008150|GO:0005005|GO:0005003|GO:0005886|GO:0000166|GO:0005887|GO:0005576|GO:0004872|GO:0016021|GO:0005524	38181838	chr1	38181779	-	hs|1p34.3	NM_001099439	EPH receptor A10	EPHA10	chr1:38181838-38181779	NM_001099439	Hs.129435
A_24_P365015	-8.04231	-3.00761	8.04231	down	FALSE	Homo sapiens homeobox B13 (HOXB13), mRNA [NM_006361]	10481	GO:0005667|GO:0003700|GO:0060743|GO:0009611|GO:0005634|GO:0007275|GO:0001525|GO:0033574|GO:0043565|GO:0008544|GO:0002009|GO:0040008|GO:0060527	46802203	chr17	46802144	-	hs|17q21.32	NM_006361	homeobox B13	HOXB13	chr17:46802203-46802144	NM_006361	Hs.66731
A_23_P210829	-8.04178	-3.00752	8.04178	down	FALSE	Homo sapiens protein-L-isoaspartate (D-aspartate) O-methyltransferase domain containing 2 (PCMTD2), transcript variant 1, mRNA [NM_018257]	55251	GO:0004719|GO:0005737|GO:0006464	62907069	chr20	62907010	+	hs|20q13.33	NM_018257	protein-L-isoaspartate (D-aspartate) O-methyltransferase domain containing 2	PCMTD2	chr20:62907010-62907069	NM_018257	Hs.473317
A_23_P144384	-8.02867	-3.00516	8.02867	down	FALSE	Homo sapiens UDP-N-acetyl-alpha-D-galactosamine:polypeptide N-acetylgalactosaminyltransferase 7 (GalNAc-T7) (GALNT7), mRNA [NM_017423]	51809	GO:0004653|GO:0005794|GO:0016020|GO:0006493|GO:0000139|GO:0016757|GO:0005975|GO:0005529|GO:0016021	174244937	chr4	174244878	+	hs|4q34.1	NM_017423	UDP-N-acetyl-alpha-D-galactosamine:polypeptide N-acetylgalactosaminyltransferase 7 (GalNAc-T7)	GALNT7	chr4:174244878-174244937	NM_017423	Hs.548088
A_33_P3219840	-8.02373	-3.00427	8.02373	down	FALSE	Homo sapiens ZNRD1 antisense RNA 1 (non-protein coding) (ZNRD1-AS1), non-coding RNA [NR_026751]	80862		29968848	chr6	29968789	-	hs|6p22.1	NR_026751	ZNRD1 antisense RNA 1 (non-protein coding)	ZNRD1-AS1	chr6:29968848-29968789	NR_026751	Hs.653168
A_32_P29118	-8.02335	-3.0042	8.02335	down	FALSE	Homo sapiens sema domain, immunoglobulin domain (Ig), short basic domain, secreted, (semaphorin) 3D (SEMA3D), mRNA [NM_152754]	223117	GO:0016020|GO:0007275|GO:0005576|GO:0004872|GO:0030154|GO:0007399	84625062	chr7	84625003	-	hs|7q21.11	NM_152754	sema domain, immunoglobulin domain (Ig), short basic domain, secreted, (semaphorin) 3D	SEMA3D	chr7:84625062-84625003	NM_152754	Hs.201340
A_23_P306105	-8.0054	-3.00097	8.0054	down	FALSE	Homo sapiens UDP-N-acetyl-alpha-D-galactosamine:polypeptide N-acetylgalactosaminyltransferase 1 (GalNAc-T1) (GALNT1), mRNA [NM_020474]	2589	GO:0048471|GO:0005794|GO:0030145|GO:0016757|GO:0005529|GO:0005576|GO:0004653|GO:0006493|GO:0016020|GO:0018242|GO:0032580|GO:0018243|GO:0016021	33291379	chr18	33291320	+	hs|18q12.2	NM_020474	UDP-N-acetyl-alpha-D-galactosamine:polypeptide N-acetylgalactosaminyltransferase 1 (GalNAc-T1)	GALNT1	chr18:33291320-33291379	NM_020474	Hs.514806
A_23_P390621	-8.00159	-3.00029	8.00159	down	FALSE	Homo sapiens PARK2 co-regulated-like (PACRGL), transcript variant 1, mRNA [NM_145048]	133015	GO:0005488	20729242	chr4	20729183	+	hs|4p15.31	NM_145048	PARK2 co-regulated-like	PACRGL	chr4:20729183-20729242	NM_145048	Hs.479298
A_33_P3362616	-7.99257	-2.99866	7.99257	down	FALSE	Homo sapiens proline rich 3 (PRR3), transcript variant 1, mRNA [NM_025263]	80742	GO:0008270|GO:0003676|GO:0046872	30531372	chr6	30531313	+	hs|6p21.33	NM_025263	proline rich 3	PRR3	chr6:30531313-30531372	NM_025263	Hs.118354
A_23_P76761	-7.98652	-2.99757	7.98652	down	FALSE	Homo sapiens vaccinia related kinase 1 (VRK1), mRNA [NM_003384]	7443	GO:0005515|GO:0005795|GO:0005730|GO:0005819|GO:0005634|GO:0090166|GO:0005524|GO:0005737|GO:0046777|GO:0000166|GO:0004674|GO:0006468|GO:0005856	97347648	chr14	97347589	+	hs|14q32.2	NM_003384	vaccinia related kinase 1	VRK1	chr14:97347589-97347648	NM_003384	Hs.422662
A_33_P3661631	-7.98184	-2.99672	7.98184	down	FALSE	Homo sapiens pterin-4 alpha-carbinolamine dehydratase/dimerization cofactor of hepatocyte nuclear factor 1 alpha (TCF1) 2 (PCBD2), mRNA [NM_032151]	84105	GO:0005739|GO:0005515|GO:0051289|GO:0006729|GO:0004505|GO:0005634|GO:0005575|GO:0045893|GO:0008124|GO:0051291|GO:0016829	134296419	chr5	134296360	+	hs|5q31.1	NM_032151	pterin-4 alpha-carbinolamine dehydratase/dimerization cofactor of hepatocyte nuclear factor 1 alpha (TCF1) 2	PCBD2	chr5:134296360-134296419	NM_032151	Hs.710014
A_23_P30799	-7.97468	-2.99543	7.97468	down	FALSE	Homo sapiens histone cluster 1, H3f (HIST1H3F), mRNA [NM_021018]	8968	GO:0005515|GO:0060968|GO:0051320|GO:0007596|GO:0005694|GO:0006334|GO:0005654|GO:0005634|GO:0005576|GO:0000786|GO:0003677	26250647	chr6	26250588	-	hs|6p22.2	NM_021018	histone cluster 1, H3f	HIST1H3F	chr6:26250647-26250588	NM_021018	Hs.247814
A_33_P3412353	-7.97414	-2.99533	7.97414	down	FALSE	Homo sapiens zinc finger protein 268 (ZNF268), transcript variant 3, mRNA [NM_152943]	10795	GO:0005622|GO:0006355|GO:0003700|GO:0008270|GO:0005634|GO:0003677|GO:0046872	133781736	chr12	133781677	+	hs|12q24.33	NM_152943	zinc finger protein 268	ZNF268	chr12:133781677-133781736	NM_152943	Hs.124047
A_33_P3287428	-7.94065	-2.98926	7.94065	down	FALSE	LOC652203 proteinUncharacterized protein [Source:UniProtKB/TrEMBL;Acc:Q32Q44] [ENST00000398305]			43578758	chr17	43578699	-	hs|17q21.31	BC107850			chr17:43578758-43578699		Hs.675446
A_32_P1701	-7.93633	-2.98847	7.93633	down	FALSE	Homo sapiens polymerase (DNA directed), alpha 1, catalytic subunit (POLA1), mRNA [NM_016937]	5422	GO:0005515|GO:0008283|GO:0005658|GO:0003887|GO:0000216|GO:0005634|GO:0005635|GO:0006303|GO:0046872|GO:0016363|GO:0043231|GO:0006273|GO:0000084|GO:0006271|GO:0000082|GO:0005737|GO:0006272|GO:0000083|GO:0003690|GO:0000723|GO:0000166|GO:0006270|GO:0001882|GO:0044419|GO:0000722|GO:0017076|GO:0000785|GO:0046982|GO:0003896|GO:0016779|GO:0005730|GO:0003677|GO:0006260|GO:0006139|GO:0019103|GO:0006281|GO:…	25014962	chrX	25014903	+	hs|Xp21.3	NM_016937	polymerase (DNA directed), alpha 1, catalytic subunit	POLA1	chrX:25014903-25014962	NM_016937	Hs.567319
A_33_P3217147	-7.91365	-2.98434	7.91365	down	FALSE	Homo sapiens G patch domain containing 3 (GPATCH3), mRNA [NM_022078]	63906	GO:0005622|GO:0008150|GO:0003676	27223968	chr1	27223909	-	hs|1p36.11	NM_022078	G patch domain containing 3	GPATCH3	chr1:27223968-27223909	NM_022078	Hs.10903
A_32_P169735	-7.91021	-2.98372	7.91021	down	FALSE	Homo sapiens tetratricopeptide repeat domain 8 (TTC8), transcript variant 1, mRNA [NM_144596]	123016	GO:0005515|GO:0005813|GO:0034464|GO:0060170|GO:0005886|GO:0048560|GO:0044441|GO:0042384|GO:0005737|GO:0050893|GO:0030030|GO:0005932|GO:0005856	89343800	chr14	89343741	+	hs|14q31.3	NM_144596	tetratricopeptide repeat domain 8	TTC8	chr14:89343741-89343800	NM_144596	Hs.303055
A_33_P3283611	-7.90274	-2.98235	7.90274	down	FALSE	Homo sapiens interferon-induced protein with tetratricopeptide repeats 3 (IFIT3), transcript variant 1, mRNA [NM_001549]	3437	GO:0005515|GO:0008150|GO:0003674|GO:0060337|GO:0035457|GO:0019221|GO:0005575|GO:0005829	91099821	chr10	91099762	+	hs|10q23.31	NM_001549	interferon-induced protein with tetratricopeptide repeats 3	IFIT3	chr10:91099762-91099821	NM_001549	Hs.47338
A_19_P00801506	-7.90246	-2.9823	7.90246	down	FALSE	Q8WNA4_DAUMA (Q8WNA4) Luteinizing hormone beta subunit (Fragment), partial (10%) [THC2605385]			21906571	chr13	21906512	+	hs|13q12.11	AK090765		Q8WNA4	chr13:21906512-21906571
A_33_P3272483	-7.8953	-2.981	7.8953	down	FALSE	Homo sapiens ADP-ribosylation factor GTPase activating protein 2 (ARFGAP2), transcript variant 1, mRNA [NM_032389]	84364	GO:0008060|GO:0005737|GO:0005794|GO:0016020|GO:0000139|GO:0032312|GO:0005730|GO:0008270|GO:0016192|GO:0015031|GO:0046872	47185932	chr11	47185873	-	hs|11p11.2	NM_032389	ADP-ribosylation factor GTPase activating protein 2	ARFGAP2	chr11:47185932-47185873	NM_032389	Hs.436204
A_24_P284584	-7.89518	-2.98097	7.89518	down	FALSE	Homo sapiens zinc finger protein 559 (ZNF559), transcript variant 2, mRNA [NM_032497]	84527	GO:0005622|GO:0006355|GO:0008270|GO:0005634|GO:0003677|GO:0046872	9453713	chr19	9453654	+	hs|19p13.2	NM_032497	zinc finger protein 559	ZNF559	chr19:9453654-9453713	NM_032497	Hs.172979
A_24_P204043	-7.89276	-2.98053	7.89276	down	FALSE	Homo sapiens zinc finger protein 318 (ZNF318), mRNA [NM_014345]	24149	GO:0005622|GO:0006355|GO:0005737|GO:0007126|GO:0005730|GO:0008270|GO:0005634|GO:0003676|GO:0046872	43316187	chr6	43316128	-	hs|6p21.1	NM_014345	zinc finger protein 318	ZNF318	chr6:43316187-43316128	NM_014345	Hs.509718
A_23_P215037	-7.89006	-2.98004	7.89006	down	FALSE	Homo sapiens Wilms tumor 1 associated protein (WTAP), transcript variant 3, mRNA [NM_152858]	9589	GO:0008380|GO:0006397|GO:0031965|GO:0007049|GO:0005730|GO:0005654|GO:0005634	160170082	chr6	160170023	+	hs|6q25.3	NM_152858	Wilms tumor 1 associated protein	WTAP	chr6:160170023-160170082	NM_152858	Hs.446091
A_33_P3234197	-7.87701	-2.97765	7.87701	down	FALSE	Homo sapiens tripartite motif containing 45 (TRIM45), transcript variant 1, mRNA [NM_025188]	80263	GO:0005622|GO:0005737|GO:0005730|GO:0008270|GO:0005634|GO:0046872	117653774	chr1	117653715	-	hs|1p13.1	NM_025188	tripartite motif containing 45	TRIM45	chr1:117653774-117653715	NM_025188	Hs.301526
A_32_P138617	-7.87106	-2.97656	7.87106	down	FALSE	Homo sapiens KIAA2018 (KIAA2018), mRNA [NM_001009899]	205717	GO:0016020|GO:0005509|GO:0004571|GO:0005634|GO:0003677	113367573	chr3	113367514	-	hs|3q13.2	NM_001009899	KIAA2018	KIAA2018	chr3:113367573-113367514	NM_001009899	Hs.632570
A_24_P96780	-7.87042	-2.97644	7.87042	down	FALSE	Homo sapiens centromere protein F, 350/400kDa (mitosin) (CENPF), mRNA [NM_016343]	1063	GO:0005515|GO:0000236|GO:0007094|GO:0048471|GO:0008283|GO:0005634|GO:0005635|GO:0015031|GO:0042803|GO:0030154|GO:0016363|GO:0005829|GO:0000085|GO:0005737|GO:0051382|GO:0007059|GO:0000087|GO:0016202|GO:0005856|GO:0000785|GO:0051310|GO:0005694|GO:0042493|GO:0010389|GO:0005819|GO:0030496|GO:0007275|GO:0008022|GO:0006260|GO:0000940|GO:0000922|GO:0045502|GO:0007517|GO:0003682|GO:0000776|GO:0000278|GO:…	214826298	chr1	214826239	+	hs|1q41	NM_016343	centromere protein F, 350/400kDa (mitosin)	CENPF	chr1:214826239-214826298	NM_016343	Hs.497741
A_33_P3244317	-7.86499	-2.97544	7.86499	down	FALSE	Homo sapiens mesoderm development candidate 2 (MESDC2), mRNA [NM_015154]	23184	GO:0003674|GO:0005886|GO:0006457|GO:0005783|GO:0034394|GO:0007498|GO:0005575|GO:0016055|GO:0050750	81268205	chr15	81268146	-	hs|15q25.1	NM_015154	mesoderm development candidate 2	MESDC2	chr15:81268205-81268146	NM_015154	Hs.578450
A_24_P89843	-7.86223	-2.97494	7.86223	down	FALSE	Homo sapiens cysteine/histidine-rich 1 (CYHR1), transcript variant 2, mRNA [NM_032687]	50626	GO:0048471|GO:0005737|GO:0008270|GO:0005635|GO:0046872	145689738	chr8	145689679	-	hs|8q24.3	NM_032687	cysteine/histidine-rich 1	CYHR1	chr8:145689738-145689679	NM_032687	Hs.459379
A_23_P146077	-7.85957	-2.97445	7.85957	down	FALSE	Homo sapiens zinc finger protein 395 (ZNF395), mRNA [NM_018660]	55893	GO:0005622|GO:0006355|GO:0005737|GO:0008270|GO:0005634|GO:0003677|GO:0046872	28203450	chr8	28203391	-	hs|8p21.1	NM_018660	zinc finger protein 395	ZNF395	chr8:28203450-28203391	NM_018660	Hs.435535
A_23_P384635	-7.84728	-2.97219	7.84728	down	FALSE	Homo sapiens DAZ interacting protein 1-like (DZIP1L), transcript variant 1, mRNA [NM_173543]	199221	GO:0005622|GO:0008270|GO:0046872	137780951	chr3	137780892	-	hs|3q22.3	NM_173543	DAZ interacting protein 1-like	DZIP1L	chr3:137780951-137780892	NM_173543	Hs.351403
A_32_P144421	-7.84301	-2.97141	7.84301	down	FALSE	Homo sapiens zinc finger protein 518B (ZNF518B), mRNA [NM_053042]	85460	GO:0005622|GO:0006355|GO:0008270|GO:0005634|GO:0003677|GO:0046872	10441743	chr4	10441684	-	hs|4p16.1	NM_053042	zinc finger protein 518B	ZNF518B	chr4:10441743-10441684	NM_053042	Hs.455089
A_24_P123245	-7.84005	-2.97086	7.84005	down	FALSE	Homo sapiens heterogeneous nuclear ribonucleoprotein D (AU-rich element RNA binding protein 1, 37kDa) (HNRNPD), transcript variant 1, mRNA [NM_031370]	3184	GO:0008380|GO:0005515|GO:0010467|GO:0006396|GO:0006355|GO:0016070|GO:0016071|GO:0003723|GO:0042162|GO:0005730|GO:0005634|GO:0003677|GO:0005829|GO:0006401|GO:0005737|GO:0000166|GO:0000398|GO:0030529|GO:0005654|GO:0048255|GO:0045893|GO:0030530	83274916	chr4	83274857	-	hs|4q21.22	NM_031370	heterogeneous nuclear ribonucleoprotein D (AU-rich element RNA binding protein 1, 37kDa)	HNRNPD	chr4:83274916-83274857	NM_031370	Hs.480073
A_23_P15603	-7.83005	-2.96902	7.83005	down	FALSE	Homo sapiens mitochondrial rRNA methyltransferase 1 homolog (S. cerevisiae) (MRM1), nuclear gene encoding mitochondrial protein, mRNA [NM_024864]	79922	GO:0005739|GO:0006396|GO:0003723|GO:0016740|GO:0008173	34965228	chr17	34965169	+	hs|17q12	NM_024864	mitochondrial rRNA methyltransferase 1 homolog (S. cerevisiae)	MRM1	chr17:34965169-34965228	NM_024864	Hs.194864
A_33_P3313796	-7.82824	-2.96869	7.82824	down	FALSE	Homo sapiens coiled-coil domain containing 34 (CCDC34), transcript variant 1, mRNA [NM_030771]	91057		27360176	chr11	27360117	-	hs|11p14.1	NM_030771	coiled-coil domain containing 34	CCDC34	chr11:27360176-27360117	NM_030771	Hs.143733
A_23_P51085	-7.82776	-2.9686	7.82776	down	FALSE	Homo sapiens SPC25, NDC80 kinetochore complex component, homolog (S. cerevisiae) (SPC25), mRNA [NM_020675]	57405	GO:0005515|GO:0000236|GO:0007059|GO:0005694|GO:0000087|GO:0000777|GO:0005634|GO:0007052|GO:0000278|GO:0031262|GO:0051301|GO:0005829	169728015	chr2	169727956	-	hs|2q31.1	NM_020675	SPC25, NDC80 kinetochore complex component, homolog (S. cerevisiae)	SPC25	chr2:169728015-169727956	NM_020675	Hs.421956
A_23_P209978	-7.81005	-2.96533	7.81005	down	FALSE	Homo sapiens visinin-like 1 (VSNL1), mRNA [NM_003385]	7447	GO:0005509	17837283	chr2	17837224	+	hs|2p24.2	NM_003385	visinin-like 1	VSNL1	chr2:17837224-17837283	NM_003385	Hs.444212
A_33_P3610123	-7.8053	-2.96445	7.8053	down	FALSE	Homo sapiens polymerase (RNA) I polypeptide A, 194kDa (POLR1A), mRNA [NM_015425]	25885	GO:0005515|GO:0003899|GO:0009303|GO:0006363|GO:0016779|GO:0005730|GO:0006362|GO:0006361|GO:0005634|GO:0006360|GO:0003677|GO:0046872|GO:0005736|GO:0005654|GO:0008270|GO:0016740	86253606	chr2	86253547	-	hs|2p11.2	NM_015425	polymerase (RNA) I polypeptide A, 194kDa	POLR1A	chr2:86253606-86253547	NM_015425	Hs.531818
A_23_P100127	-7.78291	-2.96031	7.78291	down	FALSE	Homo sapiens cancer susceptibility candidate 5 (CASC5), transcript variant 1, mRNA [NM_170589]	57082	GO:0005515|GO:0000236|GO:0001675|GO:0001669|GO:0005694|GO:0005730|GO:0006334|GO:0005634|GO:0005829|GO:0034080|GO:0007059|GO:0010923|GO:0000087|GO:0071173|GO:0000777|GO:0005654|GO:0008608|GO:0000278|GO:0051301	40917584	chr15	40917525	+	hs|15q15.1	NM_170589	cancer susceptibility candidate 5	CASC5	chr15:40917525-40917584	NM_170589	Hs.181855
A_33_P3419696	-7.7824	-2.96021	7.7824	down	FALSE	Homo sapiens fibroblast growth factor 2 (basic) (FGF2), mRNA [NM_002006]	2247	GO:0060045|GO:0005515|GO:0001658|GO:0030308|GO:0001759|GO:0048598|GO:0048678|GO:0005615|GO:0007243|GO:0017158|GO:0006935|GO:0032958|GO:0043552|GO:0060548|GO:0009887|GO:0051781|GO:0051209|GO:0017134|GO:0005125|GO:0042056|GO:0043536|GO:0008543|GO:0042060|GO:0006700|GO:0010001|GO:0045893|GO:0045892|GO:0008083|GO:0043537|GO:0008286|GO:0008284|GO:0008285|GO:0060591|GO:0030324|GO:0002042|GO:0007268|GO:…	123819390	chr4	123819331	+	hs|4q28.1	NM_002006	fibroblast growth factor 2 (basic)	FGF2	chr4:123819331-123819390	NM_002006	Hs.284244
A_33_P3209030	-7.77687	-2.95919	7.77687	down	FALSE	Homo sapiens zinc finger protein 623 (ZNF623), transcript variant 2, mRNA [NM_001082480]	9831	GO:0005622|GO:0006355|GO:0008270|GO:0005634|GO:0003677|GO:0046872	144733759	chr8	144733700	+	hs|8q24.3	NM_001082480	zinc finger protein 623	ZNF623	chr8:144733700-144733759	NM_001082480	Hs.694018
A_32_P56392	-7.7613	-2.9563	7.7613	down	FALSE	Homo sapiens RNA binding motif protein, X-linked (RBMX), transcript variant 1, mRNA [NM_002139]	27316	GO:0005515|GO:0008380|GO:0048026|GO:0010467|GO:0048025|GO:0006366|GO:0003723|GO:0005634|GO:0003729|GO:0071013|GO:0000166|GO:0000381|GO:0045944|GO:0005681|GO:0051260|GO:0006509|GO:0030530|GO:0070062|GO:0005719|GO:0001047|GO:0003676|GO:0000398|GO:0003682|GO:0030529|GO:0071347|GO:0005654	135961540	chrX	135961481	-	hs|Xq26.3	NM_002139	RNA binding motif protein, X-linked	RBMX	chrX:135961540-135961481	NM_002139	Hs.380118
A_33_P3242748	-7.75762	-2.95561	7.75762	down	FALSE	Homo sapiens ADP-ribosylation factor related protein 1 (ARFRP1), transcript variant 2, mRNA [NM_001134758]	10139	GO:0006184|GO:0005622|GO:0007165|GO:0007369|GO:0005794|GO:0000166|GO:0007264|GO:0003924|GO:0005624|GO:0005525	62330903	chr20	62330844	-	hs|20q13.33	NM_001134758	ADP-ribosylation factor related protein 1	ARFRP1	chr20:62330903-62330844	NM_001134758	Hs.389277
A_33_P3323347	-7.75656	-2.95542	7.75656	down	FALSE	Homo sapiens zinc finger protein 417 (ZNF417), mRNA [NM_152475]	147687	GO:0005622|GO:0006355|GO:0008270|GO:0005634|GO:0003677|GO:0046872	58417239	chr19	58417180	-	hs|19q13.43	NM_152475	zinc finger protein 417	ZNF417	chr19:58417239-58417180	NM_152475	Hs.567710
A_33_P3237775	-7.75598	-2.95531	7.75598	down	FALSE	Homo sapiens nuclear receptor subfamily 1, group H, member 3 (NR1H3), transcript variant 1, mRNA [NM_005693]	10062	GO:0005515|GO:2000189|GO:0010467|GO:0000790|GO:0003700|GO:0044212|GO:0032810|GO:0043031|GO:0003707|GO:0060336|GO:0004879|GO:0044255|GO:0042632|GO:0010745|GO:0046982|GO:0003713|GO:0043277|GO:0000122|GO:0032270|GO:0048550|GO:0032369|GO:0032570|GO:0055092|GO:0005654|GO:0008270|GO:0045893|GO:0051006|GO:0008286|GO:0034145|GO:0032376|GO:0034339|GO:0090341|GO:0090188|GO:0070328|GO:0005634|GO:0010870|GO:…	47290280	chr11	47290221	+	hs|11p11.2	NM_005693	nuclear receptor subfamily 1, group H, member 3	NR1H3	chr11:47290221-47290280	NM_005693	Hs.438863
A_23_P69242	-7.75505	-2.95514	7.75505	down	FALSE	Homo sapiens sulfatase modifying factor 1 (SUMF1), transcript variant 1, mRNA [NM_182760]	285362	GO:0005783|GO:0005488|GO:0016491|GO:0005788|GO:0046872|GO:0042803	4403152	chr3	4403094	-	hs|3p26.1	NM_182760	sulfatase modifying factor 1	SUMF1	chr3:4403152-4403094	NM_182760	Hs.350475
A_23_P422115	-7.7481	-2.95384	7.7481	down	FALSE	Homo sapiens chromosome 9 open reading frame 116 (C9orf116), transcript variant 1, mRNA [NM_001048265]	138162		138387180	chr9	138387121	-	hs|9q34.3	NM_001048265	chromosome 9 open reading frame 116	C9orf116	chr9:138387180-138387121	NM_001048265	Hs.414028
A_19_P00806930	-7.74737	-2.95371	7.74737	down	FALSE	Q96G65_HUMAN (Q96G65) Mitochondrial intermediate peptidase, partial (12%) [THC2611459]			21906450	chr13	21906391	+	hs|13q12.11	AK090765		Q96G65	chr13:21906391-21906450
A_23_P307955	-7.74155	-2.95262	7.74155	down	FALSE	Homo sapiens sirtuin 5 (SIRT5), transcript variant 2, mRNA [NM_031244]	23408	GO:0006471|GO:0005739|GO:0005758|GO:0006342|GO:0016787|GO:0005759|GO:0070403|GO:0008270|GO:0006476|GO:0046872|GO:0003950	13605710	chr6	13605650	+	hs|6p23	NM_031244	sirtuin 5	SIRT5	chr6:13605650-13605710	NM_031244	Hs.567431
A_23_P14255	-7.72356	-2.94927	7.72356	down	FALSE	Homo sapiens guanylate cyclase 1, soluble, beta 2 (GUCY1B2), non-coding RNA [NR_003923]	2974		51568868	chr13	51568809	-	hs|13q14.3	NR_003923	guanylate cyclase 1, soluble, beta 2	GUCY1B2	chr13:51568868-51568809	NR_003923
A_23_P141715	-7.72082	-2.94875	7.72082	down	FALSE	Homo sapiens chromosome 18 open reading frame 10 (C18orf10), mRNA [NM_015476]	25941	GO:0005737|GO:0005874|GO:0005856	34376149	chr18	34376090	-	hs|18q12.2	NM_015476	chromosome 18 open reading frame 10	C18orf10	chr18:34376149-34376090	NM_015476	Hs.436636
A_23_P353014	-7.71855	-2.94833	7.71855	down	FALSE	Homo sapiens calcium channel, voltage-dependent, alpha 2/delta subunit 4 (CACNA2D4), mRNA [NM_172364]	93589	GO:0005262|GO:0005244|GO:0016020|GO:0016021|GO:0046872|GO:0006811	1902076	chr12	1902017	-	hs|12p13.33	NM_172364	calcium channel, voltage-dependent, alpha 2/delta subunit 4	CACNA2D4	chr12:1902076-1902017	NM_172364	Hs.13768
A_23_P366125	-7.71476	-2.94762	7.71476	down	FALSE	Homo sapiens mRNA for FLJ00151 protein. [AK074080]	197342	GO:0006281|GO:0004519|GO:0016787|GO:0006310|GO:0005634|GO:0003677	1830609	chr16	1830550	+	hs|16p13.3	AK074080	essential meiotic endonuclease 1 homolog 2 (S. pombe)	EME2	chr16:1830550-1830609		Hs.7247
A_23_P202720	-7.70948	-2.94663	7.70948	down	FALSE	Homo sapiens solute carrier family 35, member C1 (SLC35C1), transcript variant 1, mRNA [NM_018389]	55343	GO:0005794|GO:0016020|GO:0000139|GO:0008643|GO:0016021|GO:0055085|GO:0030259	45834426	chr11	45834367	+	hs|11p11.2	NM_018389	solute carrier family 35, member C1	SLC35C1	chr11:45834367-45834426	NM_018389	Hs.12211
A_23_P432448	-7.70732	-2.94623	7.70732	down	FALSE	Homo sapiens uncharacterized LOC81854 (MGC3771), transcript variant 1, non-coding RNA [NR_024166]	81854		3160523	chr16	3160464	-	hs|16p13.3	NR_024166	uncharacterized LOC81854	MGC3771	chr16:3160523-3160464	NR_024166	Hs.669490
A_33_P3243588	-7.70623	-2.94603	7.70623	down	FALSE	Homo sapiens peroxisomal biogenesis factor 3 (PEX3), mRNA [NM_003630]	8504	GO:0005515|GO:0005730|GO:0005634|GO:0045046|GO:0055085|GO:0043231|GO:0016020|GO:0007031|GO:0016021|GO:0005779|GO:0016557|GO:0005778|GO:0005777	143793393	chr6	143793334	+	hs|6q24.2	NM_003630	peroxisomal biogenesis factor 3	PEX3	chr6:143793334-143793393	NM_003630	Hs.7277
A_19_P00800282	-7.70035	-2.94492	7.70035	down	FALSE	lincRNA:chr6:5013951-5056876 forward strand			5048301	chr6	5048242	+	hs|6p25.1				chr6:5048242-5048301
A_33_P3612589	-7.69704	-2.9443	7.69704	down	FALSE	Homo sapiens alpha thalassemia/mental retardation syndrome X-linked (ATRX), transcript variant 1, mRNA [NM_000489]	546	GO:0005515|GO:0006355|GO:0070087|GO:0004386|GO:0005634|GO:0006310|GO:0000228|GO:0003677|GO:0005524|GO:0046872|GO:0003678|GO:0006306|GO:0005720|GO:0006281|GO:0016787|GO:0000166|GO:0003682|GO:0008270|GO:0030900	76761400	chrX	76761341	-	hs|Xq21.1	NM_000489	alpha thalassemia/mental retardation syndrome X-linked	ATRX	chrX:76761400-76761341	NM_000489	Hs.533526
A_33_P3302861	-7.6959	-2.94409	7.6959	down	FALSE	Homo sapiens RPGRIP1-like (RPGRIP1L), transcript variant 1, mRNA [NM_015272]	23322	GO:0005515|GO:0007368|GO:0031870|GO:0021532|GO:0035085|GO:0007382|GO:0005737|GO:0021772|GO:0005911|GO:0043010|GO:0005932|GO:0005856|GO:0035108|GO:0005813|GO:0045744|GO:0001822|GO:0021549|GO:0060039|GO:0001701|GO:0001889|GO:0042384|GO:0005929|GO:0022038|GO:0021670|GO:0007420|GO:0008589|GO:0035116|GO:0042305|GO:0005923|GO:0035115|GO:0043584	53633893	chr16	53633834	-	hs|16q12.2	NM_015272	RPGRIP1-like	RPGRIP1L	chr16:53633893-53633834	NM_015272	Hs.298382
A_23_P119857	-7.6878	-2.94257	7.6878	down	FALSE	Homo sapiens tetratricopeptide repeat domain 32 (TTC32), mRNA [NM_001008237]	130502	GO:0005488|GO:0042802	20097656	chr2	20096855	-	hs|2p24.1	NM_001008237	tetratricopeptide repeat domain 32	TTC32	chr2:20097656-20096855	NM_001008237	Hs.591547
A_24_P370670	-7.68479	-2.94201	7.68479	down	FALSE	Homo sapiens ZMYM6 neighbor (ZMYM6NB), mRNA [NM_001195156]	100506144	GO:0016020|GO:0016021	35449497	chr1	35449438	-	hs|1p34.3	NM_001195156	ZMYM6 neighbor	ZMYM6NB	chr1:35449497-35449438	NM_001195156	Hs.533986
A_33_P3365408	-7.67273	-2.93974	7.67273	down	FALSE	Homo sapiens uncharacterized LOC283314 (MATL2963), non-coding RNA [NR_026947]	283314		7271272	chr12	7271213	+	hs|12p13.31	NR_026947	uncharacterized LOC283314	MATL2963	chr12:7271213-7271272	NR_026947	Hs.246046
A_23_P51213	-7.65875	-2.93711	7.65875	down	FALSE	Homo sapiens myomesin family, member 3 (MYOM3), mRNA [NM_152372]	127294		24383613	chr1	24383554	-	hs|1p36.11	NM_152372	myomesin family, member 3	MYOM3	chr1:24383613-24383554	NM_152372	Hs.523413
A_23_P71644	-7.65603	-2.9366	7.65603	down	FALSE	Homo sapiens Fanconi anemia, complementation group G (FANCG), mRNA [NM_004629]	2189	GO:0005515|GO:0009314|GO:0007286|GO:0005634|GO:0043240|GO:0003684|GO:0005739|GO:0001541|GO:0005737|GO:0006281|GO:0000075|GO:0005654|GO:0007005	35073994	chr9	35073935	-	hs|9p13.3	NM_004629	Fanconi anemia, complementation group G	FANCG	chr9:35073994-35073935	NM_004629	Hs.591084
A_24_P934800	-7.64467	-2.93445	7.64467	down	FALSE	Homo sapiens ERI1 exoribonuclease family member 2 (ERI2), transcript variant 1, mRNA [NM_001142725]	112479	GO:0005622|GO:0004527|GO:0016787|GO:0008270|GO:0003676|GO:0046872	20808395	chr16	20808336	-	hs|16p12.3	NM_001142725	ERI1 exoribonuclease family member 2	ERI2	chr16:20808395-20808336	NM_001142725	Hs.248437
A_33_P3376116	-7.64287	-2.93412	7.64287	down	FALSE	Homo sapiens SPC24, NDC80 kinetochore complex component, homolog (S. cerevisiae) (SPC24), mRNA [NM_182513]	147841	GO:0005515|GO:0000236|GO:0005694|GO:0000087|GO:0000777|GO:0005634|GO:0000278|GO:0031262|GO:0051301|GO:0005829	11257912	chr19	11257853	-	hs|19p13.2	NM_182513	SPC24, NDC80 kinetochore complex component, homolog (S. cerevisiae)	SPC24	chr19:11257912-11257853	NM_182513	Hs.381225
A_23_P355455	-7.63759	-2.93312	7.63759	down	FALSE	Homo sapiens TBC1 domain family, member 5 (TBC1D5), transcript variant 2, mRNA [NM_014744]	9779	GO:0005622|GO:0005515|GO:0005097|GO:0005096	17200038	chr3	17199979	-	hs|3p24.3	NM_014744	TBC1 domain family, member 5	TBC1D5	chr3:17200038-17199979	NM_014744	Hs.475629
A_32_P219368	-7.63236	-2.93213	7.63236	down	FALSE	Homo sapiens Wilms tumor 1 associated protein (WTAP), transcript variant 3, mRNA [NM_152858]	9589	GO:0008380|GO:0006397|GO:0031965|GO:0007049|GO:0005730|GO:0005654|GO:0005634	160169737	chr6	160169678	+	hs|6q25.3	NM_152858	Wilms tumor 1 associated protein	WTAP	chr6:160169678-160169737	NM_152858	Hs.446091
A_33_P3369079	-7.62729	-2.93117	7.62729	down	FALSE	Homo sapiens uncharacterized transcript (LOC100144603), non-coding RNA [NR_021492]	100144603		51022356	chr22	51022297	+	hs|22q13.33	NR_021492	uncharacterized transcript	LOC100144603	chr22:51022297-51022356	NR_021492
A_33_P3387696	-7.61882	-2.92957	7.61882	down	FALSE	Homo sapiens transmembrane BAX inhibitor motif containing 4 (TMBIM4), mRNA [NM_016056]	51643	GO:0016020|GO:0016021	66530792	chr12	66530733	-	hs|12q14.3	NM_016056	transmembrane BAX inhibitor motif containing 4	TMBIM4	chr12:66530792-66530733	NM_016056	Hs.505934
A_23_P390032	-7.60314	-2.92659	7.60314	down	FALSE	Homo sapiens solute carrier family 35, member G1 (SLC35G1), transcript variant 2, mRNA [NM_153226]	159371	GO:0016020|GO:0016021	95661642	chr10	95661583	+	hs|10q23.33	NM_153226	solute carrier family 35, member G1	SLC35G1	chr10:95661583-95661642	NM_153226	Hs.632085
A_24_P393470	-7.6027	-2.92651	7.6027	down	FALSE	Homo sapiens MEF2B neighbor (MEF2BNB), transcript variant 2, mRNA [NM_001145783]	729991	GO:0007507|GO:0005515	19292747	chr19	19292688	-	hs|19p13.11	NM_001145783	MEF2B neighbor	MEF2BNB	chr19:19292747-19292688	NM_001145783	Hs.153629
A_24_P16610	-7.5886	-2.92383	7.5886	down	FALSE	Homo sapiens zinc and ring finger 1 (ZNRF1), mRNA [NM_032268]	84937	GO:0005515|GO:0030054|GO:0016020|GO:0016874|GO:0045202|GO:0030672|GO:0008270|GO:0031410|GO:0005764|GO:0046872|GO:0005768	75144359	chr16	75144300	+	hs|16q23.1	NM_032268	zinc and ring finger 1	ZNRF1	chr16:75144300-75144359	NM_032268	Hs.427284
A_23_P142878	-7.58455	-2.92306	7.58455	down	FALSE	Homo sapiens atonal homolog 8 (Drosophila) (ATOH8), mRNA [NM_032827]	84913	GO:0006355|GO:0007275|GO:0005634|GO:0003677|GO:0030154|GO:0007399	86014927	chr2	86014868	+	hs|2p11.2	NM_032827	atonal homolog 8 (Drosophila)	ATOH8	chr2:86014868-86014927	NM_032827	Hs.135569
A_33_P3355503	-7.58403	-2.92297	7.58403	down	FALSE	Homo sapiens forkhead box L1 (FOXL1), mRNA [NM_005250]	2300	GO:0035136|GO:0005667|GO:0007389|GO:0006355|GO:0003700|GO:0030111|GO:0051216|GO:0008301|GO:0003705|GO:0005634|GO:0007275|GO:0009790|GO:0003677|GO:0030166|GO:0043565|GO:0007507|GO:0051090|GO:0003690|GO:0007420|GO:0007495|GO:0009887|GO:0043010|GO:0008134	86615301	chr16	86615242	+	hs|16q24.1	NM_005250	forkhead box L1	FOXL1	chr16:86615242-86615301	NM_005250	Hs.533830
A_23_P405216	-7.58091	-2.92237	7.58091	down	FALSE	Homo sapiens zinc finger protein 619 (ZNF619), transcript variant 5, mRNA [NM_001145083]	285267	GO:0005622|GO:0006355|GO:0008270|GO:0005634|GO:0003676|GO:0003677|GO:0046872	40529798	chr3	40529739	+	hs|3p22.1	NM_001145083	zinc finger protein 619	ZNF619	chr3:40529739-40529798	NM_001145083	Hs.407159
A_33_P3229122	-7.56502	-2.91934	7.56502	down	FALSE	Homo sapiens histone cluster 1, H2bf (HIST1H2BF), mRNA [NM_003522]	8343		26200212	chr6	26200153	+	hs|6p22.2	NM_003522	histone cluster 1, H2bf	HIST1H2BF	chr6:26200153-26200212	NM_003522	Hs.182137
A_33_P3215028	-7.55954	-2.9183	7.55954	down	FALSE	Homo sapiens chromosome 6 open reading frame 89 (C6orf89), mRNA [NM_152734]	221477	GO:0005737|GO:0005886|GO:0042060|GO:0016021|GO:0045787|GO:0050673	36892325	chr6	36892266	+	hs|6p21.2	NM_152734	chromosome 6 open reading frame 89	C6orf89	chr6:36892266-36892325	NM_152734	Hs.433381
A_23_P12816	-7.55698	-2.91781	7.55698	down	FALSE	Homo sapiens helicase, lymphoid-specific (HELLS), mRNA [NM_018063]	3070	GO:0031508|GO:0006355|GO:0006346|GO:0001655|GO:0004386|GO:0007275|GO:0005634|GO:0006916|GO:0003676|GO:0003677|GO:0005524|GO:0010216|GO:0007067|GO:0007049|GO:0005721|GO:0016787|GO:0000166|GO:0003682|GO:0046651|GO:0000775|GO:0051301	96354540	chr10	96354481	+	hs|10q23.33	NM_018063	helicase, lymphoid-specific	HELLS	chr10:96354481-96354540	NM_018063	Hs.655830
A_23_P88602	-7.55322	-2.91709	7.55322	down	FALSE	Homo sapiens Meis homeobox 2 (MEIS2), transcript variant a, mRNA [NM_170677]	4212	GO:0043565|GO:0006355|GO:0003700|GO:0031016|GO:0006366|GO:0045944|GO:0003714|GO:0001654|GO:0005634|GO:0000122|GO:0009612	37183612	chr15	37183553	-	hs|15q14	NM_170677	Meis homeobox 2	MEIS2	chr15:37183612-37183553	NM_170677	Hs.510989
A_23_P354027	-7.5439	-2.91531	7.5439	down	FALSE	Homo sapiens potassium channel tetramerisation domain containing 11 (KCTD11), mRNA [NM_001002914]	147040	GO:0007049|GO:0005737|GO:0016020|GO:0042127|GO:0008076|GO:0005249|GO:0007275|GO:0006813|GO:0040008|GO:0030154|GO:0007399	7257993	chr17	7257934	+	hs|17p13.1	NM_001002914	potassium channel tetramerisation domain containing 11	KCTD11	chr17:7257934-7257993	NM_001002914	Hs.592112
A_23_P35343	-7.53114	-2.91287	7.53114	down	FALSE	Homo sapiens zinc finger protein 248 (ZNF248), mRNA [NM_021045]	57209	GO:0005622|GO:0006355|GO:0008270|GO:0005634|GO:0003676|GO:0003677|GO:0046872	38118448	chr10	38118389	-	hs|10p11.1	NM_021045	zinc finger protein 248	ZNF248	chr10:38118448-38118389	NM_021045	Hs.528423
A_23_P411612	-7.51877	-2.9105	7.51877	down	FALSE	Homo sapiens SPRY domain containing 4 (SPRYD4), mRNA [NM_207344]	283377	GO:0005739|GO:0008150|GO:0003674|GO:0005634	56864715	chr12	56864656	+	hs|12q13.3	NM_207344	SPRY domain containing 4	SPRYD4	chr12:56864656-56864715	NM_207344	Hs.128676
A_23_P141100	-7.50892	-2.90861	7.50892	down	FALSE	Homo sapiens adenosine deaminase, tRNA-specific 1 (ADAT1), transcript variant 1, mRNA [NM_012091]	23536	GO:0006396|GO:0016787|GO:0003723|GO:0008251|GO:0046872|GO:0008033	75633770	chr16	75633711	-	hs|16q23.1	NM_012091	adenosine deaminase, tRNA-specific 1	ADAT1	chr16:75633770-75633711	NM_012091	Hs.729312
A_23_P73208	-7.50733	-2.9083	7.50733	down	FALSE	Homo sapiens GA binding protein transcription factor, beta subunit 2 (GABPB2), mRNA [NM_144618]	126626	GO:0006355|GO:0046982|GO:0044212|GO:0045944|GO:0005634|GO:0042803	151090906	chr1	151090847	+	hs|1q21.3	NM_144618	GA binding protein transcription factor, beta subunit 2	GABPB2	chr1:151090847-151090906	NM_144618	Hs.654699
A_23_P88731	-7.50288	-2.90745	7.50288	down	FALSE	Homo sapiens RAD51 homolog (S. cerevisiae) (RAD51), transcript variant 1, mRNA [NM_002875]	5888	GO:0005515|GO:0000793|GO:0048471|GO:0005634|GO:0042802|GO:0006302|GO:0005739|GO:0005737|GO:0003690|GO:0003697|GO:0000166|GO:0000724|GO:0005759|GO:0051260|GO:0007131|GO:0008094|GO:0043142|GO:0017111|GO:0000794|GO:0006310|GO:0000800|GO:0006312|GO:0008022|GO:0005524|GO:0003684|GO:0006281|GO:0007126|GO:0016605|GO:0000730|GO:0006268|GO:0005654|GO:0051106	41023666	chr15	41023607	+	hs|15q15.1	NM_002875	RAD51 homolog (S. cerevisiae)	RAD51	chr15:41023607-41023666	NM_002875	Hs.631709
A_24_P17719	-7.50156	-2.90719	7.50156	down	FALSE	Homo sapiens kelch-like 5 (Drosophila) (KLHL5), transcript variant 1, mRNA [NM_015990]	51088	GO:0008150|GO:0003674|GO:0005737|GO:0003779|GO:0005856	39114732	chr4	39114673	+	hs|4p14	NM_015990	kelch-like 5 (Drosophila)	KLHL5	chr4:39114673-39114732	NM_015990	Hs.272251
A_33_P3416946	-7.49699	-2.90631	7.49699	down	FALSE	Homo sapiens actin-related protein 10 homolog (S. cerevisiae) (ACTR10), mRNA [NM_018477]	55860	GO:0005737|GO:0005869|GO:0005856|GO:0007018	58702305	chr14	58702246	+	hs|14q23.1	NM_018477	actin-related protein 10 homolog (S. cerevisiae)	ACTR10	chr14:58702246-58702305	NM_018477	Hs.509451
A_33_P3286536	-7.49629	-2.90618	7.49629	down	FALSE	Homo sapiens fucosyltransferase 4 (alpha (1,3) fucosyltransferase, myeloid-specific) (FUT4), mRNA [NM_002033]	2526	GO:0042355|GO:0046920|GO:0005794|GO:0009986|GO:0005975|GO:0016757|GO:0008417|GO:0005624|GO:0071944|GO:0016020|GO:0032580|GO:0006486|GO:0016021	94282991	chr11	94282932	+	hs|11q21	NM_002033	fucosyltransferase 4 (alpha (1,3) fucosyltransferase, myeloid-specific)	FUT4	chr11:94282932-94282991	NM_002033	Hs.390420
A_23_P129358	-7.47752	-2.90256	7.47752	down	FALSE	Homo sapiens SET domain containing 6 (SETD6), transcript variant 2, mRNA [NM_024860]	79918	GO:0005515|GO:0051059|GO:0008168|GO:0050727|GO:0032088|GO:0005634|GO:0018026|GO:0016279|GO:0016740	58553308	chr16	58553249	+	hs|16q21	NM_024860	SET domain containing 6	SETD6	chr16:58553249-58553308	NM_024860	Hs.460923
A_33_P3645465	-7.47678	-2.90242	7.47678	down	FALSE	Homo sapiens uncharacterized LOC282997 (LOC282997), non-coding RNA [NR_026932]	282997		112629567	chr10	112629508	-	hs|10q25.2	NR_026932	uncharacterized LOC282997	LOC282997	chr10:112629567-112629508	NR_026932	Hs.599931
A_32_P192376	-7.47482	-2.90204	7.47482	down	FALSE	Homo sapiens ectonucleotide pyrophosphatase/phosphodiesterase 1 (ENPP1), mRNA [NM_006208]	5167	GO:0005515|GO:0030308|GO:0050427|GO:0005886|GO:0045599|GO:0005158|GO:0004551|GO:0006767|GO:0009143|GO:0006796|GO:0006091|GO:0005615|GO:0046872|GO:0042803|GO:0031953|GO:0016323|GO:0006955|GO:0004528|GO:0030730|GO:0046325|GO:0005044|GO:0032869|GO:0030500|GO:0009986|GO:0046627|GO:0050656|GO:0003676|GO:0031214|GO:0005524|GO:0045719|GO:0030505|GO:0016787|GO:0047429|GO:0006766|GO:0030643|GO:0030247|GO:…	132216111	chr6	132216052	+	hs|6q23.2	NM_006208	ectonucleotide pyrophosphatase/phosphodiesterase 1	ENPP1	chr6:132216052-132216111	NM_006208	Hs.527295
A_23_P319895	-7.47015	-2.90114	7.47015	down	FALSE	Homo sapiens SET domain containing 1B (SETD1B), mRNA [NM_015048]	23067	GO:0005515|GO:0006355|GO:0005694|GO:0003723|GO:0008168|GO:0005730|GO:0005634|GO:0042800|GO:0035097|GO:0000166|GO:0016607|GO:0048188|GO:0051568|GO:0016740|GO:0016568	122270013	chr12	122269954	+	hs|12q24.31	NM_015048	SET domain containing 1B	SETD1B	chr12:122269954-122270013	NM_015048	Hs.507122
A_23_P74928	-7.46747	-2.90062	7.46747	down	FALSE	Homo sapiens major histocompatibility complex, class I-related (MR1), transcript variant 1, mRNA [NM_001531]	3140	GO:0002474|GO:0006955|GO:0005886|GO:0019882|GO:0005783|GO:0042612|GO:0005576|GO:0016021|GO:0032393	181019405	chr1	181019346	+	hs|1q25.3	NM_001531	major histocompatibility complex, class I-related	MR1	chr1:181019346-181019405	NM_001531	Hs.13500
A_23_P215819	-7.46606	-2.90035	7.46606	down	FALSE	Homo sapiens zinc finger protein 655 (ZNF655), transcript variant 2, mRNA [NM_024061]	79027	GO:0005622|GO:0005515|GO:0007346|GO:0003674|GO:0006355|GO:0005737|GO:0051318|GO:0005730|GO:0008270|GO:0005634|GO:0003677|GO:0046872	99162169	chr7	99162110	+	hs|7q22.1	NM_024061	zinc finger protein 655	ZNF655	chr7:99162110-99162169	NM_024061	Hs.599798
A_23_P50108	-7.46592	-2.90032	7.46592	down	FALSE	Homo sapiens NDC80 homolog, kinetochore complex component (S. cerevisiae) (NDC80), mRNA [NM_006101]	10403	GO:0005515|GO:0000236|GO:0005694|GO:0048015|GO:0000132|GO:0005634|GO:0005829|GO:0007067|GO:0007049|GO:0000070|GO:0007059|GO:0000942|GO:0000087|GO:0000777|GO:0000776|GO:0007051|GO:0008608|GO:0007052|GO:0000278|GO:0031262|GO:0000775|GO:0051301	2610857	chr18	2610798	+	hs|18p11.32	NM_006101	NDC80 homolog, kinetochore complex component (S. cerevisiae)	NDC80	chr18:2610798-2610857	NM_006101	Hs.414407
A_23_P66872	-7.46283	-2.89972	7.46283	down	FALSE	Homo sapiens gem (nuclear organelle) associated protein 4 (GEMIN4), mRNA [NM_015721]	50628	GO:0005515|GO:0006397|GO:0008380|GO:0015030|GO:0016070|GO:0006364|GO:0005730|GO:0005634|GO:0034660|GO:0000387|GO:0005829|GO:0005737|GO:0030532|GO:0005654|GO:0005681	648204	chr17	648145	-	hs|17p13.3	NM_015721	gem (nuclear organelle) associated protein 4	GEMIN4	chr17:648204-648145	NM_015721	Hs.499620
A_24_P280983	-7.45763	-2.89872	7.45763	down	FALSE	Homo sapiens HOXA11 antisense RNA 1 (non-protein coding) (HOXA11-AS1), antisense RNA [NR_002795]	221883		27228906	chr7	27228847	+	hs|7p15.2	NR_002795	HOXA11 antisense RNA 1 (non-protein coding)	HOXA11-AS1	chr7:27228847-27228906	NR_002795	Hs.587427
A_24_P168574	-7.44634	-2.89653	7.44634	down	FALSE	GNAS complex locus [Source:HGNC Symbol;Acc:4392] [ENST00000481768]	2778	GO:0007608|GO:0009306|GO:0051216|GO:0007606|GO:0031224|GO:0009791|GO:0048701|GO:0005085|GO:0005622|GO:0000166|GO:0001894|GO:0007610|GO:0006833|GO:0007565|GO:0030168|GO:0031683|GO:0031234|GO:0006184|GO:0001958|GO:0007186|GO:0043588|GO:0030133|GO:0005886|GO:0031852|GO:0003924|GO:0046872|GO:0007191|GO:0007190|GO:0003674|GO:0005737|GO:0035264|GO:0071377|GO:0071514|GO:0006171|GO:0004871|GO:0042493|GO:…	57475067	chr20	57475008	+	hs|20q13.32	AJ224867	GNAS complex locus	GNAS	chr20:57475008-57475067
A_33_P3235217	-7.44419	-2.89611	7.44419	down	FALSE	Homo sapiens CTP synthase (CTPS), mRNA [NM_001905]	1503	GO:0006241|GO:0015949|GO:0016874|GO:0042493|GO:0006221|GO:0055086|GO:0005575|GO:0005524|GO:0005829|GO:0006139|GO:0000166|GO:0003883|GO:0006541	41475925	chr1	41475866	+	hs|1p34.2	NM_001905	CTP synthase	CTPS	chr1:41475866-41475925	NM_001905	Hs.473087
A_23_P91076	-7.44354	-2.89599	7.44354	down	FALSE	Homo sapiens transmembrane protein 87B (TMEM87B), mRNA [NM_032824]	84910	GO:0016020|GO:0016021	112876048	chr2	112875989	+	hs|2q13	NM_032824	transmembrane protein 87B	TMEM87B	chr2:112875989-112876048	NM_032824	Hs.656298
A_33_P3362148	-7.43337	-2.89402	7.43337	down	FALSE	Homo sapiens TTC28 antisense RNA 1 (non-protein coding) (TTC28-AS1), transcript variant 1, non-coding RNA [NR_026963]	284900		28398598	chr22	28398539	+	hs|22q12.1	NR_026963	TTC28 antisense RNA 1 (non-protein coding)	TTC28-AS1	chr22:28398539-28398598	NR_026963	Hs.602319
A_24_P376339	-7.43158	-2.89367	7.43158	down	FALSE	Homo sapiens cyclin L2 (CCNL2), transcript variant 2, mRNA [NM_001039577]	81669	GO:0006396|GO:0006355|GO:0019901|GO:0016607|GO:0005634|GO:0000079	1327768	chr1	1327709	-	hs|1p36.33	NM_001039577	cyclin L2	CCNL2	chr1:1327768-1327709	NM_001039577	Hs.515704
A_32_P221799	-7.42574	-2.89253	7.42574	down	FALSE	Homo sapiens histone cluster 1, H2am (HIST1H2AM), mRNA [NM_003514]	8336		27860566	chr6	27860507	-	hs|6p22.1	NM_003514	histone cluster 1, H2am	HIST1H2AM	chr6:27860566-27860507	NM_003514	Hs.134999
A_19_P00319772	-7.41541	-2.89053	7.41541	down	FALSE	lincRNA:chr17:54905843-54906302 reverse strand			54906163	chr17	54906104	-	hs|17q23.1				chr17:54906163-54906104
A_33_P3248420	-7.41433	-2.89032	7.41433	down	FALSE	Homo sapiens family with sequence similarity 185, member A (FAM185A), transcript variant 1, mRNA [NM_001145268]	222234	GO:0005737	102427915	chr7	102427856	+	hs|7q22.1	NM_001145268	family with sequence similarity 185, member A	FAM185A	chr7:102427856-102427915	NM_001145268	Hs.202543
A_33_P3335865	-7.41184	-2.88983	7.41184	down	FALSE	Homo sapiens WD repeat domain 35 (WDR35), transcript variant 1, mRNA [NM_001006657]	57539	GO:0042384|GO:0005929|GO:0005813|GO:0005737|GO:0030030|GO:0005932|GO:0035085|GO:0005856	20110205	chr2	20110146	-	hs|2p24.1	NM_001006657	WD repeat domain 35	WDR35	chr2:20110205-20110146	NM_001006657	Hs.205427
A_23_P395555	-7.41153	-2.88977	7.41153	down	FALSE	Homo sapiens zinc finger protein 226 (ZNF226), transcript variant 1, mRNA [NM_001032372]	7769	GO:0005622|GO:0006355|GO:0008270|GO:0005634|GO:0003676|GO:0003677|GO:0046872	44681763	chr19	44681704	+	hs|19q13.31	NM_001032372	zinc finger protein 226	ZNF226	chr19:44681704-44681763	NM_001032372	Hs.145956
A_33_P3357949	-7.40632	-2.88876	7.40632	down	FALSE	Homo sapiens ets variant 1 (ETV1), transcript variant 1, mRNA [NM_004956]	2115	GO:0043565|GO:0005515|GO:0006355|GO:0003700|GO:0006366|GO:0048935|GO:0005634	13934144	chr7	13934085	-	hs|7p21.2	NM_004956	ets variant 1	ETV1	chr7:13934144-13934085	NM_004956	Hs.22634
A_23_P402610	-7.3802	-2.88366	7.3802	down	FALSE	Homo sapiens phosphoribosylformylglycinamidine synthase (PFAS), mRNA [NM_012393]	5198	GO:0004642|GO:0005737|GO:0009168|GO:0000166|GO:0006144|GO:0016874|GO:0055086|GO:0005524|GO:0006541|GO:0006189|GO:0006164|GO:0005829	8173096	chr17	8173037	+	hs|17p13.1	NM_012393	phosphoribosylformylglycinamidine synthase	PFAS	chr17:8173037-8173096	NM_012393	Hs.573976
A_19_P00803654	-7.3709	-2.88184	7.3709	down	FALSE	lincRNA:chr3:108262135-108268435 reverse strand			108262273	chr3	108262214	-	hs|3q13.12				chr3:108262273-108262214
A_24_P15586	-7.36824	-2.88132	7.36824	down	FALSE	Homo sapiens THAP domain containing 5 (THAP5), transcript variant 2, mRNA [NM_182529]	168451	GO:0005634|GO:0045786|GO:0002020|GO:0003677|GO:0046872	108203551	chr7	108203492	-	hs|7q31.1	NM_182529	THAP domain containing 5	THAP5	chr7:108203551-108203492	NM_182529	Hs.723931
A_23_P309803	-7.36669	-2.88102	7.36669	down	FALSE	Homo sapiens zinc finger protein 777 (ZNF777), mRNA [NM_015694]	27153	GO:0005622|GO:0008150|GO:0003674|GO:0006355|GO:0008270|GO:0005634|GO:0005575|GO:0003677|GO:0046872	149128545	chr7	149128486	-	hs|7q36.1	NM_015694	zinc finger protein 777	ZNF777	chr7:149128545-149128486	NM_015694	Hs.38512
A_24_P371628	-7.36509	-2.8807	7.36509	down	FALSE	Homo sapiens ankylosis, progressive homolog (mouse) (ANKH), mRNA [NM_054027]	56172	GO:0030500|GO:0001501|GO:0005886|GO:0005887|GO:0019867|GO:0006810|GO:0007626|GO:0005315|GO:0016021|GO:0030504|GO:0030505	14709858	chr5	14709799	-	hs|5p15.2	NM_054027	ankylosis, progressive homolog (mouse)	ANKH	chr5:14709858-14709799	NM_054027	Hs.156727
A_33_P3233666	-7.3566	-2.87904	7.3566	down	FALSE	Homo sapiens ribonuclease P/MRP 30kDa subunit (RPP30), transcript variant 1, mRNA [NM_001104546]	10556	GO:0016787|GO:0004526|GO:0005730|GO:0005634|GO:0004540|GO:0005655|GO:0008033	92665666	chr10	92665607	+	hs|10q23.31	NM_001104546	ribonuclease P/MRP 30kDa subunit	RPP30	chr10:92665607-92665666	NM_001104546	Hs.139120
A_23_P1374	-7.35612	-2.87894	7.35612	down	FALSE	Homo sapiens protein kinase C, theta (PRKCQ), transcript variant 1, mRNA [NM_006257]	5588	GO:0045730|GO:0005515|GO:0050852|GO:0042346|GO:0014070|GO:0031594|GO:0005886|GO:0009408|GO:0050714|GO:0051491|GO:0005634|GO:0042246|GO:0001558|GO:0046872|GO:0006921|GO:0019229|GO:0005829|GO:0035556|GO:0005622|GO:0005737|GO:0000166|GO:0007411|GO:0030182|GO:0042102|GO:0006509|GO:0001772|GO:0032868|GO:0001666|GO:0010389|GO:0007568|GO:0030168|GO:0005624|GO:0006915|GO:0005625|GO:0005524|GO:0009749|GO:…	6470247	chr10	6470188	-	hs|10p15.1	NM_006257	protein kinase C, theta	PRKCQ	chr10:6470247-6470188	NM_006257	Hs.498570
A_23_P105002	-7.34637	-2.87703	7.34637	down	FALSE	Homo sapiens retinal outer segment membrane protein 1 (ROM1), mRNA [NM_000327]	6094	GO:0042622|GO:0005887|GO:0007155|GO:0007601	62382563	chr11	62382504	+	hs|11q12.3	NM_000327	retinal outer segment membrane protein 1	ROM1	chr11:62382504-62382563	NM_000327	Hs.281564
A_33_P3362296	-7.33651	-2.87509	7.33651	down	FALSE	potassium voltage-gated channel, subfamily G, member 1 [Source:HGNC Symbol;Acc:6248] [ENST00000396017]	3755	GO:0005244|GO:0005886|GO:0005267|GO:0007268|GO:0055085|GO:0043231|GO:0016020|GO:0005249|GO:0008076|GO:0016021|GO:0006813|GO:0071805|GO:0006811	49625278	chr20	49625219	-	hs|20q13.13	BC006367	potassium voltage-gated channel, subfamily G, member 1	KCNG1	chr20:49625278-49625219		Hs.118695
A_33_P3238196	-7.33643	-2.87508	7.33643	down	FALSE	Homo sapiens zinc finger protein 33A (ZNF33A), transcript variant 1, mRNA [NM_006954]	7581	GO:0005622|GO:0006355|GO:0003700|GO:0008270|GO:0005634|GO:0003677|GO:0046872	38345488	chr10	38345429	+	hs|10p11.1	NM_006954	zinc finger protein 33A	ZNF33A	chr10:38345429-38345488	NM_006954	Hs.435774
A_33_P3289561	-7.33243	-2.87429	7.33243	down	FALSE	chromosome 1 open reading frame 134 [Source:HGNC Symbol;Acc:32021] [ENST00000375605]			16555236	chr1	16555177	-	hs|1p36.13				chr1:16555236-16555177
A_23_P387184	-7.33151	-2.87411	7.33151	down	FALSE	Homo sapiens NHS-like 1 (NHSL1), transcript variant 1, mRNA [NM_020464]	57224		138744231	chr6	138744172	-	hs|6q23.3	NM_020464	NHS-like 1	NHSL1	chr6:138744231-138744172	NM_020464	Hs.652741
A_24_P401645	-7.33128	-2.87407	7.33128	down	FALSE	Homo sapiens adaptor-related protein complex 4, sigma 1 subunit (AP4S1), transcript variant 2, mRNA [NM_001128126]	11154	GO:0005215|GO:0005905|GO:0005794|GO:0016020|GO:0008565|GO:0006810	89769845	chr6	89769786	+	hs|6q15	NM_001128126	adaptor-related protein complex 4, sigma 1 subunit	AP4S1	chr6:089769786-089769845	NM_001128126	Hs.293411
A_33_P3292525	-7.31949	-2.87174	7.31949	down	FALSE	Homo sapiens transmembrane protein 201 (TMEM201), transcript variant 2, mRNA [NM_001010866]	199953	GO:0016020|GO:0005637|GO:0005634|GO:0016021	9664987	chr1	9664928	+	hs|1p36.22	NM_001010866	transmembrane protein 201	TMEM201	chr1:9664928-9664987	NM_001010866	Hs.632365
A_23_P68717	-7.31409	-2.87068	7.31409	down	FALSE	Homo sapiens proteasome (prosome, macropain) assembly chaperone 1 (PSMG1), transcript variant 1, mRNA [NM_003720]	8624	GO:0043248|GO:0005515|GO:0005737|GO:0005783	40547460	chr21	40547401	-	hs|21q22.2	NM_003720	proteasome (prosome, macropain) assembly chaperone 1	PSMG1	chr21:40547460-40547401	NM_003720	Hs.473838
A_24_P43391	-7.31097	-2.87006	7.31097	down	FALSE	Homo sapiens transmembrane protein 165 (TMEM165), mRNA [NM_018475]	55858	GO:0016020|GO:0016021	56284109	chr4	56284050	+	hs|4q12	NM_018475	transmembrane protein 165	TMEM165	chr4:56284050-56284109	NM_018475	Hs.479766
A_23_P364766	-7.30889	-2.86965	7.30889	down	FALSE	Homo sapiens chromosome 20 open reading frame 94 (C20orf94), mRNA [NM_001009608]	128710	GO:0005515	10603855	chr20	10603796	+	hs|20p12.2	NM_001009608	chromosome 20 open reading frame 94	C20orf94	chr20:10603796-10603855	NM_001009608	Hs.668782
A_33_P3841368	-7.2947	-2.86685	7.2947	down	FALSE	Homo sapiens cDNA FLJ34353 fis, clone FEBRA2011665. [AK091672]	286161		427940	chr8	427881	+	hs|8p23.3	AK091672	uncharacterized LOC286161	LOC286161	chr8:427881-427940		Hs.696258
A_23_P218827	-7.29443	-2.86679	7.29443	down	FALSE	Homo sapiens polymerase (DNA directed), theta (POLQ), mRNA [NM_199420]	10721	GO:0043142|GO:0008026|GO:0006260|GO:0003684|GO:0006281|GO:0000166|GO:0003887|GO:0016779|GO:0004386|GO:0005654|GO:0005524|GO:0016740	121150761	chr3	121150702	-	hs|3q13.33	NM_199420	polymerase (DNA directed), theta	POLQ	chr3:121150761-121150702	NM_199420	Hs.241517
A_23_P27636	-7.29023	-2.86596	7.29023	down	FALSE	Homo sapiens zinc finger protein 700 (ZNF700), mRNA [NM_144566]	90592	GO:0005622|GO:0006355|GO:0008270|GO:0005634|GO:0003677|GO:0046872	12061036	chr19	12060977	+	hs|19p13.2	NM_144566	zinc finger protein 700	ZNF700	chr19:12060977-12061036	NM_144566	Hs.528486
A_23_P99360	-7.28466	-2.86486	7.28466	down	FALSE	Homo sapiens tripartite motif containing 13 (TRIM13), transcript variant 3, mRNA [NM_213590]	10206	GO:0005515|GO:0004842|GO:0005783|GO:0016874|GO:0030433|GO:0009653|GO:0046872|GO:0051865|GO:0005622|GO:0007165|GO:0005737|GO:0016020|GO:0005789|GO:0043161|GO:0008270|GO:0004871|GO:0016021|GO:0043123	50592546	chr13	50592487	+	hs|13q14.2	NM_213590	tripartite motif containing 13	TRIM13	chr13:50592487-50592546	NM_213590	Hs.436922
A_23_P28730	-7.28191	-2.86432	7.28191	down	FALSE	Homo sapiens zinc finger protein 512B (ZNF512B), mRNA [NM_020713]	57473	GO:0005622|GO:0006355|GO:0005730|GO:0008270|GO:0005634|GO:0003677|GO:0046872	62588356	chr20	62588297	-	hs|20q13.33	NM_020713	zinc finger protein 512B	ZNF512B	chr20:62588356-62588297	NM_020713	Hs.551552
A_19_P00317683	-7.28028	-2.86399	7.28028	down	FALSE				132266160	chr9	132266101	+	hs|9q34.11	BC038559	uncharacterized LOC100506190	LOC100506190	chr9:132266101-132266160		Hs.529860
A_24_P221485	-7.27843	-2.86363	7.27843	down	FALSE				79520790	chr1	79520731	-	hs|1p31.1				chr1:079520790-079520731
A_23_P257365	-7.27524	-2.863	7.27524	down	FALSE	Homo sapiens growth factor independent 1 transcription repressor (GFI1), transcript variant 1, mRNA [NM_005263]	2672	GO:0005515|GO:0044212|GO:0034121|GO:0032088|GO:0005634|GO:0000122|GO:0003677|GO:0046872|GO:0016363|GO:0005622|GO:0016604|GO:0071222|GO:0000083|GO:0017053|GO:0070105|GO:0010977|GO:0016032|GO:0008270|GO:0045892|GO:0010956|GO:0010957	92940838	chr1	92940780	-	hs|1p22.1	NM_005263	growth factor independent 1 transcription repressor	GFI1	chr1:92940838-92940780	NM_005263	Hs.73172
A_23_P19852	-7.25624	-2.85922	7.25624	down	FALSE	Homo sapiens IQ motif containing E (IQCE), transcript variant 1, mRNA [NM_152558]	23288	GO:0005739	2654329	chr7	2654270	+	hs|7p22.3	NM_152558	IQ motif containing E	IQCE	chr7:2654270-2654329	NM_152558	Hs.520627
A_23_P303317	-7.25049	-2.85808	7.25049	down	FALSE	Homo sapiens ZXD family zinc finger C (ZXDC), transcript variant 1, mRNA [NM_025112]	79364	GO:0005622|GO:0005515|GO:0003700|GO:0030275|GO:0070742|GO:0008270|GO:0005634|GO:0005575|GO:0045893|GO:0003676|GO:0046872	126157049	chr3	126156990	-	hs|3q21.3	NM_025112	ZXD family zinc finger C	ZXDC	chr3:126157049-126156990	NM_025112	Hs.440049
A_33_P3251985	-7.24869	-2.85772	7.24869	down	FALSE	Homo sapiens major facilitator superfamily domain containing 1 (MFSD1), transcript variant 1, mRNA [NM_022736]	64747	GO:0016020|GO:0016021|GO:0055085	158542024	chr3	158541965	+	hs|3q25.32	NM_022736	major facilitator superfamily domain containing 1	MFSD1	chr3:158541965-158542024	NM_022736	Hs.58663
A_24_P390583	-7.23228	-2.85445	7.23228	down	FALSE	Homo sapiens ubiquitin specific peptidase 31 (USP31), mRNA [NM_020718]	57478	GO:0006511|GO:0006508|GO:0008233|GO:0008234|GO:0004221	23073163	chr16	23073104	-	hs|16p12.2	NM_020718	ubiquitin specific peptidase 31	USP31	chr16:23073163-23073104	NM_020718	Hs.183817
A_23_P156667	-7.23091	-2.85418	7.23091	down	FALSE	Homo sapiens protein phosphatase 1, regulatory subunit 10 (PPP1R10), mRNA [NM_002714]	5514	GO:0000790|GO:0004864|GO:0003723|GO:0008270|GO:0008157|GO:0005634|GO:0006606|GO:0072357|GO:0003677|GO:0000785|GO:0046872|GO:0006351	30568347	chr6	30568288	-	hs|6p21.33	NM_002714	protein phosphatase 1, regulatory subunit 10	PPP1R10	chr6:30568347-30568288	NM_002714	Hs.106019
A_23_P74799	-7.21738	-2.85147	7.21738	down	FALSE	Homo sapiens solute carrier family 25 (mitochondrial carrier; phosphate carrier), member 24 (SLC25A24), nuclear gene encoding mitochondrial protein, transcript variant 2, mRNA [NM_213651]	29957	GO:0005739|GO:0005737|GO:0016020|GO:0005488|GO:0005509|GO:0005743|GO:0016021|GO:0055085	108677551	chr1	108677492	-	hs|1p13.3	NM_213651	solute carrier family 25 (mitochondrial carrier; phosphate carrier), member 24	SLC25A24	chr1:108677551-108677492	NM_213651	Hs.656870
A_24_P303097	-7.21473	-2.85094	7.21473	down	FALSE	Homo sapiens sorting nexin 25 (SNX25), mRNA [NM_031953]	83891	GO:0007154|GO:0016020|GO:0004871|GO:0035091|GO:0015031|GO:0010008|GO:0005768	186284776	chr4	186284717	+	hs|4q35.1	NM_031953	sorting nexin 25	SNX25	chr4:186284717-186284776	NM_031953	Hs.369091
A_23_P99452	-7.21217	-2.85043	7.21217	down	FALSE	Homo sapiens breast cancer 2, early onset (BRCA2), mRNA [NM_000059]	675	GO:0005515|GO:0005634|GO:0030879|GO:0007283|GO:0002020|GO:0033593|GO:0006302|GO:0005737|GO:0035264|GO:0003697|GO:0000724|GO:0010485|GO:0007090|GO:0030141|GO:0032355|GO:0004402|GO:0033205|GO:0005813|GO:0043015|GO:0007584|GO:0010484|GO:0005730|GO:0006310|GO:0003677|GO:0051298|GO:0043234|GO:0007049|GO:0006281|GO:0043966|GO:0043967|GO:0005654|GO:0006289|GO:0045893|GO:0033600|GO:0031619	32973055	chr13	32972996	+	hs|13q13.1	NM_000059	breast cancer 2, early onset	BRCA2	chr13:32972996-32973055	NM_000059	Hs.34012
A_24_P122746	-7.20979	-2.84996	7.20979	down	FALSE	Homo sapiens von Willebrand factor A domain containing 1 (VWA1), transcript variant 1, mRNA [NM_022834]	64856	GO:0030198|GO:0005576|GO:0005614|GO:0005604	1377772	chr1	1377713	+	hs|1p36.33	NM_022834	von Willebrand factor A domain containing 1	VWA1	chr1:1377713-1377772	NM_022834	Hs.449009
A_24_P268196	-7.20314	-2.84863	7.20314	down	FALSE	leucine zipper and CTNNBIP1 domain containing [Source:HGNC Symbol;Acc:17497] [ENST00000377223]	84328	GO:0008013|GO:0010212	9989523	chr1	9989464	-	hs|1p36.22	AK025913	leucine zipper and CTNNBIP1 domain containing	LZIC	chr1:9989523-9989464		Hs.327252
A_33_P3381328	-7.20096	-2.84819	7.20096	down	FALSE	Homo sapiens family with sequence similarity 201, member A (FAM201A), non-coding RNA [NR_027294]	158228		38623231	chr9	38623172	+	hs|9p13.1	NR_027294	family with sequence similarity 201, member A	FAM201A	chr9:38623172-38623231	NR_027294	Hs.632652
A_33_P3353263	-7.19964	-2.84793	7.19964	down	FALSE	cytochrome b5 reductase-like [Source:HGNC Symbol;Acc:32220] [ENST00000462299]	606495	GO:0004128|GO:0016491	54651886	chr1	54651827	-	hs|1p32.3	BC071735	cytochrome b5 reductase-like	CYB5RL	chr1:54651886-54651827		Hs.591426
A_23_P400465	-7.19957	-2.84791	7.19957	down	FALSE	Homo sapiens general transcription factor IIIC, polypeptide 6, alpha 35kDa (GTF3C6), mRNA [NM_138408]	112495	GO:0005515|GO:0042797|GO:0000127|GO:0005634|GO:0042791|GO:0006383|GO:0003677|GO:0006351	111288962	chr6	111288903	+	hs|6q21	NM_138408	general transcription factor IIIC, polypeptide 6, alpha 35kDa	GTF3C6	chr6:111288903-111288962	NM_138408	Hs.418520
A_32_P112279	-7.19688	-2.84737	7.19688	down	FALSE	Homo sapiens CTF8, chromosome transmission fidelity factor 8 homolog (S. cerevisiae) (CHTF8), transcript variant 1, mRNA [NM_001039690]	54921	GO:0006260|GO:0007049|GO:0005634|GO:0003677	69152618	chr16	69152559	-	hs|16q22.1	NM_001039690	CTF8, chromosome transmission fidelity factor 8 homolog (S. cerevisiae)	CHTF8	chr16:69152618-69152559	NM_001039690	Hs.85962
A_33_P3410121	-7.18962	-2.84592	7.18962	down	FALSE	chromosome 1 open reading frame 222 [Source:HGNC Symbol;Acc:27917] [ENST00000378592]	85452		1915812	chr1	1915753	-	hs|1p36.33	AK127388	KIAA1751	KIAA1751	chr1:1915812-1915753		Hs.232092
A_32_P121085	-7.1831	-2.84461	7.1831	down	FALSE	Homo sapiens docking protein 3 (DOK3), transcript variant 2, mRNA [NM_001144875]	79930	GO:0005737|GO:0005886|GO:0005158|GO:0007265	176928994	chr5	176928935	-	hs|5q35.3	NM_001144875	docking protein 3	DOK3	chr5:176928994-176928935	NM_001144875	Hs.720849
A_23_P148475	-7.16818	-2.84161	7.16818	down	FALSE	Homo sapiens kinesin family member 4A (KIF4A), mRNA [NM_012310]	24137	GO:0006996|GO:0005694|GO:0005730|GO:0030496|GO:0005634|GO:0003777|GO:0003677|GO:0005524|GO:0016363|GO:0005829|GO:0005737|GO:0000166|GO:0007596|GO:0007411|GO:0005876|GO:0008089|GO:0005856|GO:0007018	69640206	chrX	69640147	+	hs|Xq13.1	NM_012310	kinesin family member 4A	KIF4A	chrX:69640147-69640206	NM_012310	Hs.648326
A_23_P256956	-7.1676	-2.84149	7.1676	down	FALSE	Homo sapiens kinesin family member 20A (KIF20A), mRNA [NM_005733]	10112	GO:0005215|GO:0005794|GO:0005874|GO:0015031|GO:0003777|GO:0005524|GO:0000910|GO:0005737|GO:0000166|GO:0000087|GO:0005654|GO:0016192|GO:0000278|GO:0005856|GO:0007018	137522804	chr5	137522081	+	hs|5q31.2	NM_005733	kinesin family member 20A	KIF20A	chr5:137522081-137522804	NM_005733	Hs.718626
A_19_P00321089	-7.16202	-2.84037	7.16202	down	FALSE	BROAD Institute lincRNA (XLOC_l2_015037), lincRNA [TCONS_l2_00029075]			132269134	chr9	132269075	+	hs|9q34.11	AK057050		XLOC_l2_015037	chr9:132269075-132269134
A_23_P212159	-7.15746	-2.83945	7.15746	down	FALSE	Homo sapiens nucleoporin 210kDa (NUP210), mRNA [NM_024923]	23225	GO:0031965|GO:0005783|GO:0005975|GO:0005634|GO:0005635|GO:0015031|GO:0055085|GO:0010827|GO:0008645|GO:0015758|GO:0016020|GO:0005643|GO:0046983|GO:0005789|GO:0016032|GO:0051028|GO:0016021	13358515	chr3	13358456	-	hs|3p25.1	NM_024923	nucleoporin 210kDa	NUP210	chr3:13358515-13358456	NM_024923	Hs.475525
A_23_P10156	-7.15331	-2.83861	7.15331	down	FALSE	Homo sapiens charged multivesicular body protein 6 (CHMP6), mRNA [NM_024591]	79643	GO:0047485|GO:0016020|GO:0031902|GO:0016197|GO:0015031|GO:0016044|GO:0012505|GO:0005829|GO:0005768	78973567	chr17	78973508	+	hs|17q25.3	NM_024591	charged multivesicular body protein 6	CHMP6	chr17:78973508-78973567	NM_024591	Hs.514560
A_32_P9468	-7.14594	-2.83712	7.14594	down	FALSE	Homo sapiens COX19 cytochrome c oxidase assembly homolog (S. cerevisiae) (COX19), mRNA [NM_001031617]	90639	GO:0005737|GO:0005829	1004585	chr7	1004526	-	hs|7p22.3	NM_001031617	COX19 cytochrome c oxidase assembly homolog (S. cerevisiae)	COX19	chr7:1004585-1004526	NM_001031617	Hs.121593
A_33_P3418170	-7.14343	-2.83662	7.14343	down	FALSE	Homo sapiens DEAD (Asp-Glu-Ala-Asp) box polypeptide 58 (DDX58), mRNA [NM_014314]	23586	GO:0003725|GO:0005515|GO:0008026|GO:0032728|GO:0016817|GO:0032727|GO:0004386|GO:0042993|GO:0005524|GO:0046872|GO:0042802|GO:0005829|GO:0051091|GO:0005737|GO:0003690|GO:0000166|GO:0045944|GO:0045087|GO:0002230|GO:0009597|GO:0008270|GO:0032480	32455787	chr9	32455728	-	hs|9p21.1	NM_014314	DEAD (Asp-Glu-Ala-Asp) box polypeptide 58	DDX58	chr9:32455787-32455728	NM_014314	Hs.190622
A_24_P98251	-7.13651	-2.83522	7.13651	down	FALSE	Homo sapiens vacuolar protein sorting 13 homolog B (yeast) (VPS13B), transcript variant 5, mRNA [NM_017890]	157680	GO:0008104|GO:0015031	100889771	chr8	100889712	+	hs|8q22.2	NM_017890	vacuolar protein sorting 13 homolog B (yeast)	VPS13B	chr8:100889712-100889771	NM_017890	Hs.191540
A_23_P1014	-7.13474	-2.83486	7.13474	down	FALSE	Homo sapiens long intergenic non-protein coding RNA 467 (LINC00467), non-coding RNA [NR_026761]	84791		211605799	chr1	211605740	+	hs|1q32.3	NR_026761	long intergenic non-protein coding RNA 467	LINC00467	chr1:211605740-211605799	NR_026761
A_19_P00805400	-7.12703	-2.8333	7.12703	down	FALSE	lincRNA:chr1:211564402-211589752 reverse strand			211565221	chr1	211565162	-	hs|1q32.3				chr1:211565221-211565162
A_33_P3333527	-7.11162	-2.83018	7.11162	down	FALSE	Homo sapiens misato homolog 1 (Drosophila) (MSTO1), mRNA [NM_018116]	55154	GO:0048311|GO:0005739|GO:0043234|GO:0003674|GO:0051258|GO:0005737|GO:0016020|GO:0005741|GO:0007005	155584732	chr1	155584673	+	hs|1q22	NM_018116	misato homolog 1 (Drosophila)	MSTO1	chr1:155584673-155584732	NM_018116	Hs.656547
A_23_P258493	-7.11147	-2.83015	7.11147	down	FALSE	Homo sapiens lamin B1 (LMNB1), transcript variant 1, mRNA [NM_005573]	4001	GO:0016020|GO:0043274|GO:0005198|GO:0006915|GO:0005637|GO:0005654|GO:0005634|GO:0005635|GO:0016363|GO:0006921|GO:0005638	126172542	chr5	126172483	+	hs|5q23.2	NM_005573	lamin B1	LMNB1	chr5:126172483-126172542	NM_005573	Hs.89497
A_24_P256404	-7.10804	-2.82945	7.10804	down	FALSE	Homo sapiens cDNA FLJ35883 fis, clone TESTI2008929. [AK093202]			17196357	chr1	17196298	-	hs|1p36.13	AK093202			chr1:17196357-17196298		Hs.722379
A_23_P30315	-7.10144	-2.82811	7.10144	down	FALSE	Homo sapiens tripartite motif containing 7 (TRIM7), transcript variant 6, mRNA [NM_033342]	81786	GO:0005622|GO:0005737|GO:0005730|GO:0008270|GO:0005634|GO:0046872|GO:0043231	180630267	chr5	180630208	-	hs|5q35.3	NM_033342	tripartite motif containing 7	TRIM7	chr5:180630267-180630208	NM_033342	Hs.487412
A_23_P408108	-7.10132	-2.82809	7.10132	down	FALSE	Homo sapiens mitochondrial transcription termination factor (MTERF), nuclear gene encoding mitochondrial protein, mRNA [NM_006980]	7978	GO:0042645|GO:0006353|GO:0005739|GO:0005515|GO:0006355|GO:0003690|GO:0005759|GO:0032392|GO:0006390|GO:0006393|GO:0003677	91502411	chr7	91502352	-	hs|7q21.2	NM_006980	mitochondrial transcription termination factor	MTERF	chr7:91502411-91502352	NM_006980	Hs.532216
A_19_P00321253	-7.09865	-2.82755	7.09865	down	FALSE	lincRNA:chr9:138999696-139000927 reverse strand			138999861	chr9	138999802	-	hs|9q34.3				chr9:138999861-138999802
A_23_P118300	-7.09452	-2.8267	7.09452	down	FALSE	Homo sapiens fumarylacetoacetate hydrolase domain containing 1 (FAHD1), nuclear gene encoding mitochondrial protein, transcript variant 2, mRNA [NM_031208]	81889	GO:0005739|GO:0005737|GO:0016787|GO:0047621|GO:0018773|GO:0046872|GO:0034545|GO:0005829	1878391	chr16	1878332	+	hs|16p13.3	NM_031208	fumarylacetoacetate hydrolase domain containing 1	FAHD1	chr16:1878332-1878391	NM_031208	Hs.513265
A_24_P919899	-7.08952	-2.82569	7.08952	down	FALSE	ATP synthase mitochondrial F1 complex assembly factor 1 [Source:HGNC Symbol;Acc:18803] [ENST00000371937]	64756	GO:0005739|GO:0005515|GO:0006461	47099554	chr1	47099495	-	hs|1p33	AF111705	ATP synthase mitochondrial F1 complex assembly factor 1	ATPAF1	chr1:47099554-47099495		Hs.100874
A_33_P3257808	-7.0869	-2.82515	7.0869	down	FALSE	Homo sapiens Fanconi anemia, complementation group D2 (FANCD2), transcript variant 2, mRNA [NM_001018115]	2177	GO:0007129|GO:0005515|GO:0000793|GO:0007049|GO:0006281|GO:0007276|GO:0005654|GO:0005634|GO:0010332	10114640	chr3	10114581	+	hs|3p25.3	NM_001018115	Fanconi anemia, complementation group D2	FANCD2	chr3:10114581-10114640	NM_001018115	Hs.208388
A_24_P12281	-7.07662	-2.82306	7.07662	down	FALSE	Homo sapiens adaptor-related protein complex 4, sigma 1 subunit (AP4S1), transcript variant 1, mRNA [NM_007077]	11154	GO:0005215|GO:0005905|GO:0005794|GO:0016020|GO:0008565|GO:0006810	31539091	chr14	31535524	+	hs|14q12	NM_007077	adaptor-related protein complex 4, sigma 1 subunit	AP4S1	chr14:31535524-31539091	NM_007077	Hs.293411
A_33_P3341494	-7.0742	-2.82257	7.0742	down	FALSE	Homo sapiens zinc finger protein 658 (ZNF658), mRNA [NM_033160]	26149	GO:0005622|GO:0006355|GO:0008270|GO:0005634|GO:0003677|GO:0046872	40772281	chr9	40772222	-	hs|9p13.1	NM_033160	zinc finger protein 658	ZNF658	chr9:40772281-40772222	NM_033160	Hs.522147
A_23_P41948	-7.07232	-2.82218	7.07232	down	FALSE	Homo sapiens coiled-coil domain containing 99 (CCDC99), mRNA [NM_017785]	54908	GO:0005515|GO:0000236|GO:0005815|GO:0005694|GO:0034501|GO:0000132|GO:0005634|GO:0005829|GO:0000922|GO:0000940|GO:0005737|GO:0000087|GO:0043515|GO:0007080|GO:0000278|GO:0005856|GO:0051301	169031292	chr5	169031233	+	hs|5q35.1	NM_017785	coiled-coil domain containing 99	CCDC99	chr5:169031233-169031292	NM_017785	Hs.368710
A_24_P778906	-7.06713	-2.82112	7.06713	down	FALSE				143194160	chr1	143194106	-	hs|1q21.1	XR_110942			chr1:143194160-143194106	XR_110942
A_33_P3232828	-7.06588	-2.82087	7.06588	down	FALSE	Homo sapiens serine/arginine-rich splicing factor 3 (SRSF3), transcript variant 1, mRNA [NM_003017]	6428	GO:0008380|GO:0005515|GO:0010467|GO:0006369|GO:0006406|GO:0006366|GO:0000166|GO:0000398|GO:0003723|GO:0031124|GO:0005654|GO:0005634	36564740	chr6	36564681	+	hs|6p21.31	NM_003017	serine/arginine-rich splicing factor 3	SRSF3	chr6:36564681-36564740	NM_003017	Hs.405144
A_32_P159651	-7.05359	-2.81836	7.05359	down	FALSE	Homo sapiens K(lysine) acetyltransferase 2B (KAT2B), mRNA [NM_003884]	8850	GO:0005515|GO:0010467|GO:0008285|GO:0016746|GO:0042826|GO:0042641|GO:0045736|GO:0006361|GO:0006360|GO:0005634|GO:0018076|GO:0004468|GO:0000125|GO:0045944|GO:0044419|GO:0016585|GO:0006338|GO:0007050|GO:0004402|GO:0006473|GO:0003712|GO:0032869|GO:0019901|GO:0003713|GO:0018394|GO:0007049|GO:0043966|GO:0008152|GO:0004861|GO:0005671|GO:0000776|GO:0005654|GO:0016407|GO:0031672|GO:0031674|GO:0008134	20195578	chr3	20195519	+	hs|3p24.3	NM_003884	K(lysine) acetyltransferase 2B	KAT2B	chr3:20195519-20195578	NM_003884	Hs.533055
A_33_P3409477	-7.04739	-2.81709	7.04739	down	FALSE	Homo sapiens ubiquitin associated and SH3 domain containing B (UBASH3B), mRNA [NM_032873]	84959	GO:0005737|GO:0016787|GO:0005634|GO:0004725	122685157	chr11	122685098	+	hs|11q24.1	NM_032873	ubiquitin associated and SH3 domain containing B	UBASH3B	chr11:122685098-122685157	NM_032873	Hs.444075
A_24_P54131	-7.0456	-2.81672	7.0456	down	FALSE	Homo sapiens DNA cross-link repair 1B (DCLRE1B), mRNA [NM_022836]	64858	GO:0005515|GO:0000781|GO:0005813|GO:0008409|GO:0031860|GO:0005694|GO:0005634|GO:0031848|GO:0005737|GO:0006281|GO:0000723|GO:0016787|GO:0000075|GO:0005856|GO:0031627	114456032	chr1	114455973	+	hs|1p13.2	NM_022836	DNA cross-link repair 1B	DCLRE1B	chr1:114455973-114456032	NM_022836	Hs.591412
A_33_P3377519	-7.0295	-2.81342	7.0295	down	FALSE	homeobox A6 [Source:HGNC Symbol;Acc:5107] [ENST00000222728]	3203	GO:0043565|GO:0003700|GO:0048704|GO:0007275|GO:0005634|GO:0009952	27185175	chr7	27185116	-	hs|7p15.2	NM_024014	homeobox A6	HOXA6	chr7:27185175-27185116		Hs.679517
A_23_P324754	-7.01917	-2.8113	7.01917	down	FALSE	Homo sapiens KIAA1199 (KIAA1199), mRNA [NM_018689]	57214	GO:0005737	81243693	chr15	81243634	+	hs|15q25.1	NM_018689	KIAA1199	KIAA1199	chr15:81243634-81243693	NM_018689	Hs.459088
A_23_P24922	-7.01438	-2.81032	7.01438	down	FALSE	Homo sapiens lipoyl(octanoyl) transferase 2 (putative) (LIPT2), nuclear gene encoding mitochondrial protein, mRNA [NM_001144869]	387787	GO:0016415|GO:0005739|GO:0005737|GO:0016746|GO:0016874|GO:0009107|GO:0033819|GO:0006464	74203122	chr11	74203063	-	hs|11q13.4	NM_001144869	lipoyl(octanoyl) transferase 2 (putative)	LIPT2	chr11:74203122-74203063	NM_001144869	Hs.591971
A_23_P200030	-7.01125	-2.80967	7.01125	down	FALSE	Homo sapiens fucose-1-phosphate guanylyltransferase (FPGT), transcript variant 1, mRNA [NM_003838]	8790	GO:0005737|GO:0000166|GO:0047341|GO:0016779|GO:0006004|GO:0005525|GO:0003824	74672684	chr1	74672625	+	hs|1p31.1	NM_003838	fucose-1-phosphate guanylyltransferase	FPGT	chr1:74672625-74672684	NM_003838	Hs.480085
A_23_P352266	-7.00584	-2.80856	7.00584	down	FALSE	Homo sapiens B-cell CLL/lymphoma 2 (BCL2), nuclear gene encoding mitochondrial protein, transcript variant alpha, mRNA [NM_000633]	596	GO:0010468|GO:0005515|GO:0001656|GO:0001657|GO:0008219|GO:0030308|GO:0001658|GO:0009408|GO:0030307|GO:0002218|GO:0010044|GO:0009791|GO:0002020|GO:0006808|GO:0005622|GO:0016337|GO:0010035|GO:0018105|GO:0018107|GO:0014031|GO:0010039|GO:0009887|GO:0002360|GO:0001662|GO:0002520|GO:0002326|GO:0010332|GO:0006979|GO:0031625|GO:0000209|GO:0002320|GO:0005792|GO:0030336|GO:0007565|GO:0010559|GO:0007569|GO:…	60790782	chr18	60790723	-	hs|18q21.33	NM_000633	B-cell CLL/lymphoma 2	BCL2	chr18:60790782-60790723	NM_000633	Hs.150749
A_23_P25253	-7.00526	-2.80844	7.00526	down	FALSE	Homo sapiens deoxyribose-phosphate aldolase (putative) (DERA), mRNA [NM_015954]	51071	GO:0009264|GO:0005737|GO:0004139|GO:0046121|GO:0005575|GO:0016829	16190147	chr12	16190088	+	hs|12p12.3	NM_015954	deoxyribose-phosphate aldolase (putative)	DERA	chr12:16190088-16190147	NM_015954	Hs.39429
A_23_P417383	-7.00288	-2.80795	7.00288	down	FALSE	Homo sapiens aspartic peptidase, retroviral-like 1 (ASPRV1), mRNA [NM_152792]	151516	GO:0016020|GO:0016485|GO:0006508|GO:0043588|GO:0008233|GO:0016021|GO:0004190	70187305	chr2	70187246	-	hs|2p13.3	NM_152792	aspartic peptidase, retroviral-like 1	ASPRV1	chr2:70187305-70187246	NM_152792	Hs.516253
A_23_P147397	-6.99751	-2.80684	6.99751	down	FALSE	Homo sapiens dynein, cytoplasmic 2, heavy chain 1 (DYNC2H1), transcript variant 2, mRNA [NM_001080463]	79659	GO:0005794|GO:0005886|GO:0005874|GO:0007275|GO:0035085|GO:0003777|GO:0005524|GO:0005929|GO:0003774|GO:0005737|GO:0030286|GO:0000166|GO:0030030|GO:0007030|GO:0005856|GO:0016887|GO:0007018	103349896	chr11	103349837	+	hs|11q22.3	NM_001080463	dynein, cytoplasmic 2, heavy chain 1	DYNC2H1	chr11:103349837-103349896	NM_001080463	Hs.503721
A_33_P3263232	-6.99408	-2.80613	6.99408	down	FALSE	Homo sapiens leucine rich repeat containing 3 (LRRC3), mRNA [NM_030891]	81543	GO:0005515|GO:0016020|GO:0016021	45878730	chr21	45878671	+	hs|21q22.3	NM_030891	leucine rich repeat containing 3	LRRC3	chr21:45878671-45878730	NM_030891	Hs.326579
A_33_P3294509	-6.9868	-2.80463	6.9868	down	FALSE	Homo sapiens CD44 molecule (Indian blood group) (CD44), transcript variant 1, mRNA [NM_000610]	960	GO:0005515|GO:0043066|GO:0005886|GO:0009986|GO:0019221|GO:0005518|GO:0050731|GO:0033138|GO:0016337|GO:0005540|GO:0007160|GO:0016020|GO:0005488|GO:0005887|GO:0043518|GO:0004872|GO:0070374|GO:0043154|GO:0007155|GO:0060333|GO:0004888	35253871	chr11	35253812	+	hs|11p13	NM_000610	CD44 molecule (Indian blood group)	CD44	chr11:35253812-35253871	NM_000610	Hs.502328
A_33_P3744736	-6.97754	-2.80272	6.97754	down	FALSE	Homo sapiens similar to Alu subfamily SX sequence contamination warning entry, mRNA (cDNA clone IMAGE:4246459), with apparent retained intron. [BC017935]	646736		227044690	chr2	227044631	+	hs|2q36.3	BC017935	uncharacterized LOC646736	LOC646736	chr2:227044631-227044690		Hs.712836
A_23_P119254	-6.96661	-2.80046	6.96661	down	FALSE	Homo sapiens ASF1 anti-silencing function 1 homolog B (S. cerevisiae) (ASF1B), mRNA [NM_018154]	55723	GO:0042393|GO:0006355|GO:0006334|GO:0007275|GO:0005634|GO:0007283|GO:0000785|GO:0030154|GO:0016568|GO:0006333	14230697	chr19	14230638	-	hs|19p13.12	NM_018154	ASF1 anti-silencing function 1 homolog B (S. cerevisiae)	ASF1B	chr19:14230697-14230638	NM_018154	Hs.26516
A_32_P213661	-6.96097	-2.79929	6.96097	down	FALSE	Homo sapiens coiled-coil domain containing 122 (CCDC122), mRNA [NM_144974]	160857		44433966	chr13	44433907	-	hs|13q14.11	NM_144974	coiled-coil domain containing 122	CCDC122	chr13:44433966-44433907	NM_144974	Hs.170849
A_23_P365418	-6.95606	-2.79827	6.95606	down	FALSE	Homo sapiens zinc finger family member 783 (ZNF783), mRNA [NM_001195220]	100289678	GO:0005622|GO:0006355|GO:0005634|GO:0003677	148981839	chr7	148981780	+	hs|7q36.1	NM_001195220	zinc finger family member 783	ZNF783	chr7:148981780-148981839	NM_001195220	Hs.490512
A_23_P19322	-6.9523	-2.79749	6.9523	down	FALSE	Homo sapiens chromosome 6 open reading frame 64 (C6orf64), mRNA [NM_018322]	55776	GO:0016020|GO:0016021	39071944	chr6	39071885	-	hs|6p21.2	NM_018322	chromosome 6 open reading frame 64	C6orf64	chr6:39071944-39071885	NM_018322	Hs.58382
A_23_P257905	-6.94663	-2.79631	6.94663	down	FALSE	Homo sapiens centromere protein B, 80kDa (CENPB), mRNA [NM_001810]	1059	GO:0043565|GO:0006355|GO:0005694|GO:0003696|GO:0003682|GO:0019237|GO:0005634|GO:0000775	3765453	chr20	3765394	-	hs|20p13	NM_001810	centromere protein B, 80kDa	CENPB	chr20:3765453-3765394	NM_001810	Hs.516855
A_32_P226205	-6.93837	-2.7946	6.93837	down	FALSE	Homo sapiens zinc finger homeobox 2 (ZFHX2), mRNA [NM_033400]	85446	GO:0043565|GO:0005622|GO:0003700|GO:0008270|GO:0005634|GO:0046872	23990167	chr14	23990108	-	hs|14q11.2	NM_033400	zinc finger homeobox 2	ZFHX2	chr14:23990167-23990108	NM_033400	Hs.508937
A_23_P115785	-6.93794	-2.79451	6.93794	down	FALSE	Homo sapiens fibronectin type III and ankyrin repeat domains 1 (FANK1), mRNA [NM_145235]	92565	GO:0005737|GO:0005634	127697956	chr10	127697791	+	hs|10q26.2	NM_145235	fibronectin type III and ankyrin repeat domains 1	FANK1	chr10:127697791-127697956	NM_145235	Hs.352591
A_19_P00318495	-6.93391	-2.79367	6.93391	down	FALSE	Homo sapiens long intergenic non-protein coding RNA 467 (LINC00467), non-coding RNA [NR_026761]			211605749	chr1	211605690	+	hs|1q32.3	NR_026761	long intergenic non-protein coding RNA 467	LINC00467	chr1:211605690-211605749	NR_026761
A_33_P3384452	-6.92736	-2.79231	6.92736	down	FALSE	Homo sapiens transcription factor Dp-1 (TFDP1), transcript variant 1, mRNA [NM_007111]	7027	GO:0005667|GO:0003700|GO:0006357|GO:0008283|GO:0003713|GO:0019904|GO:0005634|GO:0003677|GO:0000082|GO:0005654|GO:0000080|GO:0000278|GO:0008134	114295373	chr13	114295314	+	hs|13q34	NM_007111	transcription factor Dp-1	TFDP1	chr13:114295314-114295373	NM_007111	Hs.79353
A_24_P555510	-6.92699	-2.79223	6.92699	down	FALSE	Homo sapiens pericentriolar material 1 (PCM1), mRNA [NM_006197]	5108	GO:0005515|GO:0005813|GO:0031965|GO:0034453|GO:0034451|GO:0031513|GO:0042802|GO:0005829|GO:0051297|GO:0042384|GO:0005737|GO:0050768|GO:0000086|GO:0022027|GO:0030030|GO:0071539|GO:0000278|GO:0005856|GO:0000242	17887353	chr8	17887294	+	hs|8p22	NM_006197	pericentriolar material 1	PCM1	chr8:17887294-17887353	NM_006197	Hs.491148
A_33_P3407945	-6.92529	-2.79188	6.92529	down	FALSE	Homo sapiens transmembrane protein 19 (TMEM19), mRNA [NM_018279]	55266	GO:0016020|GO:0016021	72097840	chr12	72097781	+	hs|12q21.1	NM_018279	transmembrane protein 19	TMEM19	chr12:72097781-72097840	NM_018279	Hs.644802
A_23_P430658	-6.91907	-2.79058	6.91907	down	FALSE	Homo sapiens hairy/enhancer-of-split related with YRPW motif-like (HEYL), mRNA [NM_014571]	26508	GO:0005515|GO:0000988|GO:0003700|GO:0046982|GO:0000983|GO:0003198|GO:0003714|GO:0060766|GO:0005634|GO:0007275|GO:2000824|GO:0035939|GO:0050683|GO:0003677|GO:0005737|GO:0007219|GO:0045666|GO:0045944|GO:0045892|GO:0008134	40089900	chr1	40089841	-	hs|1p34.3	NM_014571	hairy/enhancer-of-split related with YRPW motif-like	HEYL	chr1:40089900-40089841	NM_014571	Hs.472566
A_33_P3309984	-6.91761	-2.79027	6.91761	down	FALSE	Homo sapiens ketohexokinase (fructokinase) (KHK), transcript variant a, mRNA [NM_000221]	3795	GO:0032868|GO:0005975|GO:0004454|GO:0005524|GO:0010043|GO:0005829|GO:0009749|GO:0005737|GO:0000166|GO:0009744|GO:0016301|GO:0009750|GO:0006001|GO:0016740	27323614	chr2	27323555	+	hs|2p23.3	NM_000221	ketohexokinase (fructokinase)	KHK	chr2:27323555-27323614	NM_000221	Hs.567297
A_33_P3262181	-6.91464	-2.78965	6.91464	down	FALSE	Homo sapiens apolipoprotein B mRNA editing enzyme, catalytic polypeptide-like 3F (APOBEC3F), transcript variant 2, mRNA [NM_001006666]	200316	GO:0016814|GO:0030895|GO:0009972|GO:0003723|GO:0016553|GO:0045869|GO:0048525|GO:0010529|GO:0009615|GO:0046872|GO:0005737|GO:0016787|GO:0045087|GO:0002230|GO:0080111|GO:0004126|GO:0008270|GO:0045071	39440427	chr22	39440368	+	hs|22q13.1	NM_001006666	apolipoprotein B mRNA editing enzyme, catalytic polypeptide-like 3F	APOBEC3F	chr22:39440368-39440427	NM_001006666	Hs.659809
A_33_P3413098	-6.91261	-2.78923	6.91261	down	FALSE	Homo sapiens uncharacterized LOC100129550 (LOC100129550), non-coding RNA [NR_024618]	100129550		122611262	chr3	122611203	+	hs|3q21.1	NR_024618	uncharacterized LOC100129550	LOC100129550	chr3:122611203-122611262	NR_024618	Hs.61558
A_33_P3412900	-6.91141	-2.78898	6.91141	down	FALSE	Homo sapiens cerebellin 3 precursor (CBLN3), mRNA [NM_001039771]	643866	GO:0030054|GO:0045202|GO:0005576	24895813	chr14	24895754	-	hs|14q12	NM_001039771	cerebellin 3 precursor	CBLN3	chr14:24895813-24895754	NM_001039771	Hs.207603
A_33_P3314643	-6.90784	-2.78823	6.90784	down	FALSE	Homo sapiens sperm flagellar 1 (SPEF1), mRNA [NM_015417]	25876	GO:0008150|GO:0005929|GO:0003674|GO:0005737|GO:0009434|GO:0005575|GO:0035085|GO:0005856	3758211	chr20	3758152	-	hs|20p13	NM_015417	sperm flagellar 1	SPEF1	chr20:3758211-3758152	NM_015417	Hs.72620
A_33_P3406636	-6.90754	-2.78817	6.90754	down	FALSE	Homo sapiens zinc finger protein 62 homolog (mouse) (ZFP62), transcript variant 1, mRNA [NM_152283]	643836	GO:0005622|GO:0006355|GO:0008270|GO:0005634|GO:0003676|GO:0046872	180275886	chr5	180275827	-	hs|5q35.3	NM_152283	zinc finger protein 62 homolog (mouse)	ZFP62	chr5:180275886-180275827	NM_152283	Hs.509227
A_24_P173234	-6.90699	-2.78806	6.90699	down	FALSE	Homo sapiens zinc finger protein 613 (ZNF613), transcript variant 2, mRNA [NM_024840]	79898	GO:0005622|GO:0006355|GO:0008270|GO:0005634|GO:0003677|GO:0046872	52448843	chr19	52448784	+	hs|19q13.41	NM_024840	zinc finger protein 613	ZNF613	chr19:52448784-52448843	NM_024840	Hs.183390
A_23_P200298	-6.90683	-2.78802	6.90683	down	FALSE	Homo sapiens amylo-alpha-1, 6-glucosidase, 4-alpha-glucanotransferase (AGL), transcript variant 4, mRNA [NM_000028]	178	GO:0005515|GO:0043033|GO:0043169|GO:0005634|GO:0005829|GO:0005737|GO:0016798|GO:0006006|GO:0009725|GO:0005975|GO:0007584|GO:0016234|GO:0016757|GO:0005978|GO:0005730|GO:0005529|GO:0005625|GO:0051384|GO:0016529|GO:0004134|GO:0004135|GO:0030247|GO:0005980|GO:0004133|GO:0031593	100389288	chr1	100389229	+	hs|1p21.2	NM_000028	amylo-alpha-1, 6-glucosidase, 4-alpha-glucanotransferase	AGL	chr1:100389229-100389288	NM_000028	Hs.904
A_33_P3231814	-6.90334	-2.78729	6.90334	down	FALSE	Homo sapiens cDNA clone IMAGE:4801360. [BC030764]			91805273	chr2	91805214	-	hs|2p11.1	BC030764			chr2:91805273-91805214		Hs.469287
A_23_P167509	-6.89867	-2.78632	6.89867	down	FALSE	Homo sapiens cytoplasmic FMR1 interacting protein 2 (CYFIP2), transcript variant 2, mRNA [NM_001037332]	26999	GO:0005515|GO:0048471|GO:0016337|GO:0005737|GO:0030054|GO:0045202|GO:0006915|GO:0019717	156822194	chr5	156822135	+	hs|5q33.3	NM_001037332	cytoplasmic FMR1 interacting protein 2	CYFIP2	chr5:156822135-156822194	NM_001037332	Hs.519702
A_23_P351275	-6.89807	-2.78619	6.89807	down	FALSE	Homo sapiens uridine phosphorylase 1 (UPP1), transcript variant 2, mRNA [NM_181597]	7378	GO:0055086|GO:0006220|GO:0043097|GO:0003824|GO:0009166|GO:0046108|GO:0005829|GO:0005737|GO:0006139|GO:0046135|GO:0009116|GO:0006206|GO:0004850	48142940	chr7	48141567	+	hs|7p12.3	NM_181597	uridine phosphorylase 1	UPP1	chr7:48141567-48142940	NM_181597	Hs.488240
A_33_P3270311	-6.89627	-2.78582	6.89627	down	FALSE	Homo sapiens HECT, C2 and WW domain containing E3 ubiquitin protein ligase 2 (HECW2), mRNA [NM_020760]	57520	GO:0005622|GO:0005737|GO:0004842|GO:0042787|GO:0016881|GO:0016874|GO:0006464	197064113	chr2	197064054	-	hs|2q32.3	NM_020760	HECT, C2 and WW domain containing E3 ubiquitin protein ligase 2	HECW2	chr2:197064113-197064054	NM_020760	Hs.654742
A_23_P250619	-6.89012	-2.78453	6.89012	down	FALSE	Homo sapiens zinc finger, DHHC-type containing 14 (ZDHHC14), transcript variant 2, mRNA [NM_153746]	79683	GO:0016746|GO:0016020|GO:0008270|GO:0016021|GO:0046872	158094528	chr6	158094469	+	hs|6q25.3	NM_153746	zinc finger, DHHC-type containing 14	ZDHHC14	chr6:158094469-158094528	NM_153746	Hs.730761
A_33_P3299761	-6.88746	-2.78397	6.88746	down	FALSE	Homo sapiens keratin 23 (histone deacetylase inducible) (KRT23), mRNA [NM_015515]	25984	GO:0005882|GO:0005198	39081779	chr17	39081720	-	hs|17q21.2	NM_015515	keratin 23 (histone deacetylase inducible)	KRT23	chr17:39081779-39081720	NM_015515	Hs.9029
A_33_P3344086	-6.88703	-2.78388	6.88703	down	FALSE	Homo sapiens histone cluster 1, H2aj (HIST1H2AJ), mRNA [NM_021066]	8331		27782191	chr6	27782132	-	hs|6p22.1	NM_021066	histone cluster 1, H2aj	HIST1H2AJ	chr6:27782191-27782132	NM_021066	Hs.406691
A_23_P65741	-6.88465	-2.78338	6.88465	down	FALSE	Homo sapiens DIS3 mitotic control homolog (S. cerevisiae)-like (DIS3L), transcript variant 2, mRNA [NM_133375]	115752	GO:0005515|GO:0016075|GO:0005813|GO:0005737|GO:0004527|GO:0016787|GO:0005886|GO:0000175|GO:0003723|GO:0000177|GO:0004540|GO:0019899	66625638	chr15	66625579	+	hs|15q22.31	NM_133375	DIS3 mitotic control homolog (S. cerevisiae)-like	DIS3L	chr15:66625579-66625638	NM_133375	Hs.446251
A_33_P3442605	-6.88315	-2.78307	6.88315	down	FALSE	Homo sapiens uncharacterized LOC389641 (LOC389641), non-coding RNA [NR_033928]	389641		23088433	chr8	23088374	+	hs|8p21.3	NR_033928	uncharacterized LOC389641	LOC389641	chr8:23088374-23088433	NR_033928	Hs.591835
A_33_P3360917	-6.86756	-2.7798	6.86756	down	FALSE	Homo sapiens importin 9 (IPO9), mRNA [NM_018085]	55705	GO:0005515|GO:0042393|GO:0005737|GO:0008565|GO:0005634|GO:0015031|GO:0006606|GO:0006886	201853397	chr1	201853338	+	hs|1q32.1	NM_018085	importin 9	IPO9	chr1:201853338-201853397	NM_018085	Hs.596014
A_33_P3249936	-6.86289	-2.77882	6.86289	down	FALSE	Homo sapiens chromosome 3 open reading frame 67 (C3orf67), mRNA [NM_198463]	200844		58727842	chr3	58727783	-	hs|3p14.2	NM_198463	chromosome 3 open reading frame 67	C3orf67	chr3:58727842-58727783	NM_198463	Hs.368434
A_23_P80382	-6.85693	-2.77756	6.85693	down	FALSE	Homo sapiens proline rich 5 (renal) (PRR5), transcript variant 2, mRNA [NM_015366]	55615	GO:0007049	45133326	chr22	45133267	+	hs|22q13.31	NM_015366	proline rich 5 (renal)	PRR5	chr22:45133267-45133326	NM_015366	Hs.102336
A_33_P3302957	-6.85432	-2.77701	6.85432	down	FALSE	Homo sapiens pleckstrin homology domain containing, family G (with RhoGef domain) member 4 (PLEKHG4), transcript variant 1, mRNA [NM_015432]	25894	GO:0005622|GO:0005085|GO:0035023|GO:0005089	67322925	chr16	67322866	+	hs|16q22.1	NM_015432	pleckstrin homology domain containing, family G (with RhoGef domain) member 4	PLEKHG4	chr16:67322866-67322925	NM_015432	Hs.188781
A_24_P242361	-6.84689	-2.77545	6.84689	down	FALSE	Homo sapiens heparan sulfate 2-O-sulfotransferase 1 (HS2ST1), transcript variant 1, mRNA [NM_012262]	9653	GO:0005794|GO:0016020|GO:0000139|GO:0008146|GO:0004394|GO:0016021|GO:0060676|GO:0015014|GO:0030202|GO:0016740	87575428	chr1	87575369	+	hs|1p22.3	NM_012262	heparan sulfate 2-O-sulfotransferase 1	HS2ST1	chr1:87575369-87575428	NM_012262	Hs.48823
A_23_P106391	-6.84527	-2.77511	6.84527	down	FALSE	Homo sapiens THAP domain containing 10 (THAP10), mRNA [NM_020147]	56906	GO:0003677|GO:0046872	71173920	chr15	71173861	-	hs|15q23	NM_020147	THAP domain containing 10	THAP10	chr15:71173920-71173861	NM_020147	Hs.591123
A_33_P3384871	-6.84121	-2.77425	6.84121	down	FALSE	Homo sapiens F-box protein 5 (FBXO5), transcript variant 2, mRNA [NM_001142522]	26271	GO:0005515|GO:0005634|GO:0001556|GO:0031145|GO:0046872|GO:0005829|GO:0007057|GO:0016050|GO:0005737|GO:0000082|GO:0000083|GO:0000089|GO:0000087|GO:0005856|GO:0007091|GO:0051437|GO:0005819|GO:0005730|GO:0051436|GO:0051225|GO:0051439|GO:0040020|GO:0007346|GO:0046785|GO:0005654|GO:0000278|GO:0051301	153291957	chr6	153291898	-	hs|6q25.2	NM_001142522	F-box protein 5	FBXO5	chr6:153291957-153291898	NM_001142522	Hs.520506
A_23_P10305	-6.83606	-2.77316	6.83606	down	FALSE	Homo sapiens CTP synthase II (CTPS2), transcript variant 2, mRNA [NM_175859]	56474	GO:0005739|GO:0015949|GO:0000166|GO:0016874|GO:0055086|GO:0006221|GO:0006220|GO:0005524|GO:0003883|GO:0006541|GO:0005829	16688736	chrX	16685822	-	hs|Xp22.2	NM_175859	CTP synthase II	CTPS2	chrX:16688736-16685822	NM_175859	Hs.227049
A_23_P354175	-6.83389	-2.77271	6.83389	down	FALSE	Homo sapiens transmembrane protein 129 (TMEM129), transcript variant 2, mRNA [NM_138385]	92305	GO:0008150|GO:0003674|GO:0016020|GO:0016021|GO:0005575	1717772	chr4	1717713	-	hs|4p16.3	NM_138385	transmembrane protein 129	TMEM129	chr4:1717772-1717713	NM_138385	Hs.518562
A_33_P3234984	-6.83314	-2.77255	6.83314	down	FALSE	Homo sapiens intraflagellar transport 81 homolog (Chlamydomonas) (IFT81), transcript variant 2, mRNA [NM_031473]	28981	GO:0030992|GO:0009434|GO:0007275|GO:0007283|GO:0030154	110606230	chr12	110606171	+	hs|12q24.11	NM_031473	intraflagellar transport 81 homolog (Chlamydomonas)	IFT81	chr12:110606171-110606230	NM_031473	Hs.528382
A_24_P494454	-6.83183	-2.77227	6.83183	down	FALSE	Homo sapiens spindlin family, member 3 (SPIN3), transcript variant 1, mRNA [NM_001010862]	169981	GO:0007276	57017803	chrX	57017744	-	hs|Xp11.21	NM_001010862	spindlin family, member 3	SPIN3	chrX:57017803-57017744	NM_001010862	Hs.522672
A_23_P35256	-6.82991	-2.77187	6.82991	down	FALSE	Homo sapiens polymerase (RNA) III (DNA directed) polypeptide C (62kD) (POLR3C), mRNA [NM_006468]	10623	GO:0032728|GO:0045089|GO:0003899|GO:0006359|GO:0005730|GO:0005666|GO:0005634|GO:0009615|GO:0003677|GO:0006351	145594972	chr1	145594157	-	hs|1q21.1	NM_006468	polymerase (RNA) III (DNA directed) polypeptide C (62kD)	POLR3C	chr1:145594972-145594157	NM_006468	Hs.591457
A_24_P217834	-6.82979	-2.77184	6.82979	down	FALSE	Homo sapiens histone cluster 1, H3d (HIST1H3D), mRNA [NM_003530]	8351		26197317	chr6	26197258	-	hs|6p22.2	NM_003530	histone cluster 1, H3d	HIST1H3D	chr6:26197317-26197258	NM_003530	Hs.532144
A_33_P3342126	-6.82775	-2.77141	6.82775	down	FALSE	Homo sapiens PR domain containing 8 (PRDM8), transcript variant 1, mRNA [NM_020226]	56978	GO:0005622|GO:0006355|GO:0008270|GO:0005634|GO:0003677|GO:0046872	81125408	chr4	81125349	+	hs|4q21.21	NM_020226	PR domain containing 8	PRDM8	chr4:81125349-81125408	NM_020226	Hs.373642
A_23_P5342	-6.82358	-2.77053	6.82358	down	FALSE	Homo sapiens low density lipoprotein receptor-related protein 1B (LRP1B), mRNA [NM_018557]	53353	GO:0005041|GO:0016020|GO:0005509|GO:0005624|GO:0004872|GO:0016021|GO:0015031|GO:0006898	140989434	chr2	140989375	-	hs|2q22.1	NM_018557	low density lipoprotein receptor-related protein 1B	LRP1B	chr2:140989434-140989375	NM_018557	Hs.656461
A_24_P278126	-6.81564	-2.76885	6.81564	down	FALSE	Homo sapiens nibrin (NBN), mRNA [NM_002485]	4683	GO:0005515|GO:0007095|GO:0008284|GO:0031576|GO:0030870|GO:0031575|GO:0005657|GO:0001832|GO:0048145|GO:0005634|GO:0006302|GO:0005622|GO:0004003|GO:0000723|GO:0000724|GO:0050885|GO:0007050|GO:0032508|GO:0000784|GO:0031954|GO:0033674|GO:0030330|GO:0005694|GO:0045190|GO:0042493|GO:0005730|GO:0006915|GO:0001701|GO:0003684|GO:0007049|GO:0047485|GO:0006281|GO:0007126|GO:0030174|GO:0045665|GO:0005654|GO:…	90946443	chr8	90946384	-	hs|8q21.3	NM_002485	nibrin	NBN	chr8:90946443-90946384	NM_002485	Hs.492208
A_23_P35782	-6.81313	-2.76832	6.81313	down	FALSE	Homo sapiens N(alpha)-acetyltransferase 40, NatD catalytic subunit, homolog (S. cerevisiae) (NAA40), mRNA [NM_024771]	79829	GO:0016746|GO:0008080|GO:0008152	63723861	chr11	63723802	+	hs|11q13.1	NM_024771	N(alpha)-acetyltransferase 40, NatD catalytic subunit, homolog (S. cerevisiae)	NAA40	chr11:63723802-63723861	NM_024771	Hs.523753
A_23_P83579	-6.81243	-2.76817	6.81243	down	FALSE	Homo sapiens aryl-hydrocarbon receptor nuclear translocator 2 (ARNT2), mRNA [NM_014862]	9915	GO:0001666|GO:0005667|GO:0006355|GO:0008284|GO:0043066|GO:0003700|GO:0046982|GO:0005634|GO:0007417|GO:0001701|GO:0003677|GO:0045944|GO:0004871|GO:0017162|GO:0045893|GO:0032355	80890109	chr15	80890050	+	hs|15q25.1	NM_014862	aryl-hydrocarbon receptor nuclear translocator 2	ARNT2	chr15:80890050-80890109	NM_014862	Hs.459070
A_33_P3216853	-6.81026	-2.76771	6.81026	down	FALSE	Homo sapiens chromosome 2 open reading frame 15 (C2orf15), mRNA [NM_144706]	150590		99767510	chr2	99767451	+	hs|2q11.2	NM_144706	chromosome 2 open reading frame 15	C2orf15	chr2:99767451-99767510	NM_144706	Hs.352211
A_23_P10232	-6.7962	-2.76473	6.7962	down	FALSE	Homo sapiens B-cell scaffold protein with ankyrin repeats 1 (BANK1), transcript variant 1, mRNA [NM_017935]	55024	GO:0042113	102995632	chr4	102995573	+	hs|4q24	NM_017935	B-cell scaffold protein with ankyrin repeats 1	BANK1	chr4:102995573-102995632	NM_017935	Hs.480400
A_23_P5339	-6.78856	-2.76311	6.78856	down	FALSE	Homo sapiens transmembrane protein 177 (TMEM177), transcript variant 2, mRNA [NM_030577]	80775	GO:0016020|GO:0016021	120439591	chr2	120439532	+	hs|2q14.2	NM_030577	transmembrane protein 177	TMEM177	chr2:120439532-120439591	NM_030577	Hs.439991
A_33_P3273444	-6.78574	-2.76251	6.78574	down	FALSE	Homo sapiens polymerase (RNA) III (DNA directed) polypeptide C (62kD) (POLR3C), mRNA [NM_006468]	10623	GO:0032728|GO:0045089|GO:0003899|GO:0006359|GO:0005730|GO:0005666|GO:0005634|GO:0009615|GO:0003677|GO:0006351	145592690	chr1	145592631	-	hs|1q21.1	NM_006468	polymerase (RNA) III (DNA directed) polypeptide C (62kD)	POLR3C	chr1:145592690-145592631	NM_006468	Hs.591457
A_24_P108291	-6.78511	-2.76237	6.78511	down	FALSE	Homo sapiens Impact homolog (mouse) (IMPACT), mRNA [NM_018439]	55364	GO:0008150|GO:0003674|GO:0006446|GO:0001933|GO:0005575	22033228	chr18	22033169	+	hs|18q11.2	NM_018439	Impact homolog (mouse)	IMPACT	chr18:22033169-22033228	NM_018439	Hs.515317
A_24_P91991	-6.78477	-2.7623	6.78477	down	FALSE	Homo sapiens N-acetyltransferase 8-like (GCN5-related, putative) (NAT8L), mRNA [NM_178557]	339983	GO:0005739|GO:0005792|GO:0005737|GO:0031966|GO:0017188|GO:0016746|GO:0016020|GO:0005783|GO:0051586|GO:0030867|GO:0008152|GO:0016021	2067628	chr4	2067569	+	hs|4p16.3	NM_178557	N-acetyltransferase 8-like (GCN5-related, putative)	NAT8L	chr4:2067569-2067628	NM_178557	Hs.318529
A_24_P942730	-6.78476	-2.7623	6.78476	down	FALSE	Homo sapiens zinc finger and SCAN domain containing 29 (ZSCAN29), mRNA [NM_152455]	146050	GO:0005622|GO:0003700|GO:0016032|GO:0008270|GO:0005634|GO:0003677|GO:0046872	43651055	chr15	43650996	-	hs|15q15.3	NM_152455	zinc finger and SCAN domain containing 29	ZSCAN29	chr15:43651055-43650996	NM_152455	Hs.418287
A_33_P3394183	-6.77599	-2.76043	6.77599	down	FALSE	Homo sapiens zinc finger protein 324B (ZNF324B), mRNA [NM_207395]	388569	GO:0005622|GO:0006355|GO:0008270|GO:0005634|GO:0003677|GO:0046872	58969157	chr19	58969098	+	hs|19q13.43	NM_207395	zinc finger protein 324B	ZNF324B	chr19:58969098-58969157	NM_207395	Hs.186970
A_32_P191004	-6.77244	-2.75968	6.77244	down	FALSE	Homo sapiens ATPase family, AAA domain containing 2B (ATAD2B), transcript variant 1, mRNA [NM_017552]	54454	GO:0017111|GO:0000166|GO:0005524	23971968	chr2	23971909	-	hs|2p24.1	NM_017552	ATPase family, AAA domain containing 2B	ATAD2B	chr2:23971968-23971909	NM_017552	Hs.467862
A_23_P421011	-6.77199	-2.75958	6.77199	down	FALSE	Homo sapiens Kazal-type serine peptidase inhibitor domain 1 (KAZALD1), mRNA [NM_030929]	81621	GO:0001503|GO:0030198|GO:0007275|GO:0005576|GO:0005614|GO:0001558|GO:0030154|GO:0005520	102825329	chr10	102825270	+	hs|10q24.31	NM_030929	Kazal-type serine peptidase inhibitor domain 1	KAZALD1	chr10:102825270-102825329	NM_030929	Hs.632079
A_33_P3317576	-6.77102	-2.75937	6.77102	down	FALSE	Homo sapiens dihydrofolate reductase-like 1 (DHFRL1), transcript variant 1, mRNA [NM_001195643]	200895	GO:0050661|GO:0005743|GO:0046105|GO:0003729|GO:0009165|GO:0005739|GO:0016020|GO:0005759|GO:0016491|GO:0046653|GO:0006545|GO:0006730|GO:0004146	93778084	chr3	93778025	-	hs|3q11.1	NM_001195643	dihydrofolate reductase-like 1	DHFRL1	chr3:93778084-93778025	NM_001195643	Hs.718516
A_23_P64712	-6.76782	-2.75869	6.76782	down	FALSE	Homo sapiens tectonic family member 2 (TCTN2), transcript variant 1, mRNA [NM_024809]	79867	GO:0042384|GO:0016020|GO:0060271|GO:0016021|GO:0007224	124192199	chr12	124191610	+	hs|12q24.31	NM_024809	tectonic family member 2	TCTN2	chr12:124191610-124192199	NM_024809	Hs.167165
A_19_P00322452	-6.75386	-2.75571	6.75386	down	FALSE	lincRNA:chr2:70273132-70278439 reverse strand			70273395	chr2	70273336	-	hs|2p14				chr2:70273395-70273336
A_33_P3421728	-6.75325	-2.75558	6.75325	down	FALSE	Homo sapiens diacylglycerol kinase, gamma 90kDa (DGKG), transcript variant 1, mRNA [NM_001346]	1608	GO:0005886|GO:0005509|GO:0030168|GO:0005524|GO:0007205|GO:0035556|GO:0007165|GO:0005737|GO:0000166|GO:0007596|GO:0048666|GO:0004143|GO:0016740	185865094	chr3	185865035	-	hs|3q27.2	NM_001346	diacylglycerol kinase, gamma 90kDa	DGKG	chr3:185865094-185865035	NM_001346	Hs.683449
A_24_P228026	-6.75	-2.75489	6.75	down	FALSE	Homo sapiens cytochrome b5 domain containing 2 (CYB5D2), transcript variant 1, mRNA [NM_144611]	124936	GO:0005576|GO:0020037|GO:0007399	4060334	chr17	4060275	+	hs|17p13.2	NM_144611	cytochrome b5 domain containing 2	CYB5D2	chr17:4060275-4060334	NM_144611	Hs.513871
A_23_P421032	-6.74898	-2.75467	6.74898	down	FALSE	Homo sapiens SEC14-like 4 (S. cerevisiae) (SEC14L4), transcript variant 1, mRNA [NM_174977]	284904	GO:0005622|GO:0005215|GO:0016021|GO:0008289	30885002	chr22	30884943	-	hs|22q12.2	NM_174977	SEC14-like 4 (S. cerevisiae)	SEC14L4	chr22:30885002-30884943	NM_174977	Hs.517541
A_33_P3313889	-6.74869	-2.75461	6.74869	down	FALSE	Homo sapiens torsin family 1, member A (torsin A) (TOR1A), mRNA [NM_000113]	1861	GO:0006986|GO:0031965|GO:0004252|GO:0005783|GO:0005625|GO:0005634|GO:0005524|GO:0005737|GO:0000166|GO:0016020|GO:0006457|GO:0051085|GO:0005788|GO:0051082	132575281	chr9	132575222	-	hs|9q34.11	NM_000113	torsin family 1, member A (torsin A)	TOR1A	chr9:132575281-132575222	NM_000113	Hs.534312
A_23_P339240	-6.74543	-2.75391	6.74543	down	FALSE	Homo sapiens phospholipase C, eta 1 (PLCH1), transcript variant 2, mRNA [NM_014996]	23007	GO:0031965|GO:0050429|GO:0048015|GO:0005509|GO:0005624|GO:0005829|GO:0043231|GO:0016042|GO:0035556|GO:0005737|GO:0016020|GO:0016787|GO:0004435|GO:0004871	155197964	chr3	155197905	-	hs|3q25.31	NM_014996	phospholipase C, eta 1	PLCH1	chr3:155197964-155197905	NM_014996	Hs.567423
A_33_P3271246	-6.74507	-2.75383	6.74507	down	FALSE	Q29EB6_DROPS (Q29EB6) GA10945-PA (Fragment), partial (6%) [THC2747789]			123561845	chr9	123561786	+	hs|9q33.2				chr9:123561786-123561845
A_33_P3249354	-6.73715	-2.75214	6.73715	down	FALSE	Homo sapiens coiled-coil domain containing 99 (CCDC99), mRNA [NM_017785]	54908	GO:0005515|GO:0000236|GO:0005815|GO:0005694|GO:0034501|GO:0000132|GO:0005634|GO:0005829|GO:0000922|GO:0000940|GO:0005737|GO:0000087|GO:0043515|GO:0007080|GO:0000278|GO:0005856|GO:0051301	169031205	chr5	169031146	+	hs|5q35.1	NM_017785	coiled-coil domain containing 99	CCDC99	chr5:169031146-169031205	NM_017785	Hs.368710
A_33_P3305458	-6.73579	-2.75185	6.73579	down	FALSE	Homo sapiens activating transcription factor 6 beta (ATF6B), transcript variant 1, mRNA [NM_004381]	1388	GO:0006986|GO:0006355|GO:0003700|GO:0005783|GO:0005634|GO:0006351|GO:0005622|GO:0043565|GO:0007165|GO:0016020|GO:0005789|GO:0046983|GO:0016021	32083106	chr6	32083047	-	hs|6p21.33	NM_004381	activating transcription factor 6 beta	ATF6B	chr6:32083106-32083047	NM_004381	Hs.42853
A_23_P96325	-6.73254	-2.75115	6.73254	down	FALSE	Homo sapiens excision repair cross-complementing rodent repair deficiency, complementation group 6-like (ERCC6L), mRNA [NM_017669]	54821	GO:0000236|GO:0016787|GO:0000166|GO:0005694|GO:0000087|GO:0004386|GO:0000777|GO:0000278|GO:0005524|GO:0003677|GO:0051301|GO:0005829	71425169	chrX	71425110	-	hs|Xq13.1	NM_017669	excision repair cross-complementing rodent repair deficiency, complementation group 6-like	ERCC6L	chrX:71425169-71425110	NM_017669	Hs.47558
A_24_P48248	-6.73159	-2.75095	6.73159	down	FALSE	Homo sapiens chromosome 17 open reading frame 53 (C17orf53), transcript variant 1, mRNA [NM_024032]	78995		42232714	chr17	42232655	+	hs|17q21.31	NM_024032	chromosome 17 open reading frame 53	C17orf53	chr17:42232655-42232714	NM_024032	Hs.437059
A_33_P3340040	-6.71876	-2.74819	6.71876	down	FALSE	Homo sapiens GINS complex subunit 4 (Sld5 homolog) (GINS4), mRNA [NM_032336]	84296	GO:0006260|GO:0000084|GO:0006271|GO:0005737|GO:0005654|GO:0005634|GO:0000278	41402101	chr8	41402042	+	hs|8p11.21	NM_032336	GINS complex subunit 4 (Sld5 homolog)	GINS4	chr8:41402042-41402101	NM_032336	Hs.656996
A_19_P00322581	-6.71846	-2.74813	6.71846	down	FALSE	lincRNA:chr2:213778734-213781783 reverse strand			213778953	chr2	213778894	-	hs|2q34				chr2:213778953-213778894
A_32_P170444	-6.71513	-2.74742	6.71513	down	FALSE	Homo sapiens SUB1 homolog (S. cerevisiae) (SUB1), mRNA [NM_006713]	10923	GO:0005515|GO:0005667|GO:0006357|GO:0003697|GO:0003713|GO:0005730|GO:0005634|GO:0003677	32603989	chr5	32603930	+	hs|5p13.3	NM_006713	SUB1 homolog (S. cerevisiae)	SUB1	chr5:32603930-32603989	NM_006713	Hs.229641
A_23_P109055	-6.71436	-2.74725	6.71436	down	FALSE	Homo sapiens TP53 regulating kinase (TP53RK), mRNA [NM_033550]	112858	GO:0005515|GO:0002039|GO:0016020|GO:0000166|GO:0004674|GO:0006468|GO:0005634|GO:0004713|GO:0009103|GO:0005524	45314596	chr20	45314537	-	hs|20q13.12	NM_033550	TP53 regulating kinase	TP53RK	chr20:45314596-45314537	NM_033550	Hs.440263
A_23_P119789	-6.71368	-2.7471	6.71368	down	FALSE	Homo sapiens transmembrane protein 185B (TMEM185B), mRNA [NM_024121]	79134	GO:0016020|GO:0016021	120979636	chr2	120979577	-	hs|2q14.2	NM_024121	transmembrane protein 185B	TMEM185B	chr2:120979636-120979577	NM_024121	Hs.376722
A_23_P432573	-6.71116	-2.74656	6.71116	down	FALSE	Homo sapiens MAS-related GPR, member F (MRGPRF), transcript variant 2, mRNA [NM_145015]	116535	GO:0005886|GO:0004930|GO:0004872|GO:0016021|GO:0004871	68772283	chr11	68772224	-	hs|11q13.3	NM_145015	MAS-related GPR, member F	MRGPRF	chr11:68772283-68772224	NM_145015	Hs.118513
A_23_P99186	-6.70149	-2.74448	6.70149	down	FALSE	Homo sapiens ubiquitin protein ligase E3B (UBE3B), transcript variant 3, mRNA [NM_183415]	89910	GO:0005622|GO:0004842|GO:0042787|GO:0016881|GO:0016874|GO:0006464	109974067	chr12	109974008	+	hs|12q24.11	NM_183415	ubiquitin protein ligase E3B	UBE3B	chr12:109974008-109974067	NM_183415	Hs.374067
A_19_P00318494	-6.6955	-2.74319	6.6955	down	FALSE	Homo sapiens long intergenic non-protein coding RNA 467 (LINC00467), non-coding RNA [NR_026761]			211605815	chr1	211605756	+	hs|1q32.3	NR_026761	long intergenic non-protein coding RNA 467	LINC00467	chr1:211605756-211605815	NR_026761
A_33_P3324065	-6.69519	-2.74313	6.69519	down	FALSE	Homo sapiens Fas (TNFRSF6) binding factor 1 (FBF1), mRNA [NM_001080542]	85302	GO:0090162|GO:0043297|GO:0005515|GO:0043296|GO:0005737|GO:0000922|GO:0030054|GO:0005814|GO:0045095|GO:0005856	73906696	chr17	73906637	-	hs|17q25.1	NM_001080542	Fas (TNFRSF6) binding factor 1	FBF1	chr17:73906696-73906637	NM_001080542	Hs.720068
A_32_P216635	-6.69119	-2.74226	6.69119	down	FALSE	Homo sapiens kinase suppressor of ras 2 (KSR2), mRNA [NM_173598]	283455	GO:0035556|GO:0005737|GO:0016020|GO:0004674|GO:0005524|GO:0046872|GO:0016772	117891500	chr12	117891441	-	hs|12q24.22	NM_173598	kinase suppressor of ras 2	KSR2	chr12:117891500-117891441	NM_173598	Hs.375836
A_33_P3245449	-6.68852	-2.74169	6.68852	down	FALSE	Homo sapiens ankyrin repeat domain 57 pseudogene (LOC389834), non-coding RNA [NR_027420]	389834		9919481	chr21	9919422	-	hs|21p11.2	NR_027420	ankyrin repeat domain 57 pseudogene	LOC389834	chr21:9919481-9919422	NR_027420	Hs.720653
A_33_P3884179	-6.68697	-2.74135	6.68697	down	FALSE	Homo sapiens uncharacterized LOC100506123 (LOC100506123), non-coding RNA [NR_040097]	100506123		98088895	chr2	98088836	-	hs|2q11.2	NR_040097	uncharacterized LOC100506123	LOC100506123	chr2:98088895-98088836	NR_040097	Hs.503463
A_23_P256835	-6.68449	-2.74082	6.68449	down	FALSE	Homo sapiens tetratricopeptide repeat domain 15 (TTC15), mRNA [NM_016030]	51112	GO:0005793|GO:0005488|GO:0016192	3482650	chr2	3481541	+	hs|2p25.3	NM_016030	tetratricopeptide repeat domain 15	TTC15	chr2:3481541-3482650	NM_016030	Hs.252713
A_24_P84898	-6.67929	-2.7397	6.67929	down	FALSE	Homo sapiens flap structure-specific endonuclease 1 (FEN1), mRNA [NM_004111]	2237	GO:0005515|GO:0009650|GO:0008409|GO:0005634|GO:0006302|GO:0000084|GO:0005739|GO:0004527|GO:0006271|GO:0003690|GO:0000723|GO:0004523|GO:0000722|GO:0008309|GO:0030145|GO:0000287|GO:0048015|GO:0005730|GO:0003677|GO:0003684|GO:0006260|GO:0004519|GO:0006281|GO:0006284|GO:0005654|GO:0043137|GO:0017108|GO:0000278|GO:0032201	61564087	chr11	61564029	+	hs|11q12.2	NM_004111	flap structure-specific endonuclease 1	FEN1	chr11:61564029-61564087	NM_004111	Hs.409065
A_33_P3419835	-6.67553	-2.73888	6.67553	down	FALSE	Homo sapiens FBXL19 antisense RNA 1 (non-protein coding) (FBXL19-AS1), non-coding RNA [NR_024348]	283932		30931001	chr16	30930942	-	hs|16p11.2	NR_024348	FBXL19 antisense RNA 1 (non-protein coding)	FBXL19-AS1	chr16:30931001-30930942	NR_024348	Hs.711535
A_33_P3240053	-6.66236	-2.73603	6.66236	down	FALSE	Homo sapiens UFM1-specific peptidase 1 (non-functional) (UFSP1), mRNA [NM_001015072]	402682	GO:0071567|GO:0008150|GO:0003674|GO:0005575|GO:0016790	100486523	chr7	100486464	-	hs|7q22.1	NM_001015072	UFM1-specific peptidase 1 (non-functional)	UFSP1	chr7:100486523-100486464	NM_001015072	Hs.534845
A_23_P90790	-6.64829	-2.73298	6.64829	down	FALSE	Homo sapiens methionyl aminopeptidase type 1D (mitochondrial) (METAP1D), nuclear gene encoding mitochondrial protein, mRNA [NM_199227]	254042	GO:0005739|GO:0009987|GO:0004177|GO:0008235|GO:0006508|GO:0018206|GO:0008233|GO:0046872|GO:0031365	172945578	chr2	172945519	+	hs|2q31.1	NM_199227	methionyl aminopeptidase type 1D (mitochondrial)	METAP1D	chr2:172945519-172945578	NM_199227	Hs.298250
A_23_P307536	-6.64812	-2.73295	6.64812	down	FALSE	SH3 domain containing 21 [Source:HGNC Symbol;Acc:26236] [ENST00000480549]	79729		36790417	chr1	36790358	+	hs|1p34.3	AK056459	SH3 domain containing 21	SH3D21	chr1:36790358-36790417		Hs.524496
A_19_P00810787	-6.64209	-2.73164	6.64209	down	FALSE	lincRNA:chr9:2739400-2746875 forward strand			2744813	chr9	2744754	+	hs|9p24.2				chr9:2744754-2744813
A_24_P112087	-6.6388	-2.73092	6.6388	down	FALSE	Homo sapiens ASF1 anti-silencing function 1 homolog A (S. cerevisiae) (ASF1A), mRNA [NM_014034]	25842	GO:0005515|GO:0042393|GO:0006355|GO:0006281|GO:0003682|GO:0016585|GO:0006334|GO:0005634|GO:0031936|GO:0016568|GO:0006333	119229541	chr6	119229482	+	hs|6q22.31	NM_014034	ASF1 anti-silencing function 1 homolog A (S. cerevisiae)	ASF1A	chr6:119229482-119229541	NM_014034	Hs.292316
A_23_P21063	-6.63698	-2.73053	6.63698	down	FALSE	Homo sapiens sodium channel, voltage-gated, type V, alpha subunit (SCN5A), transcript variant 1, mRNA [NM_198056]	6331	GO:0005515|GO:0051899|GO:0008015|GO:0060307|GO:0060371|GO:0060373|GO:0060372|GO:0060452|GO:0071277|GO:0035725|GO:0001518|GO:0045760|GO:0006814|GO:0061337|GO:0006811|GO:0005244|GO:0009986|GO:0005248|GO:0055085|GO:0042383|GO:0016020|GO:0002027|GO:0055117|GO:0016021|GO:0005216	38590486	chr3	38590427	-	hs|3p22.2	NM_198056	sodium channel, voltage-gated, type V, alpha subunit	SCN5A	chr3:38590486-38590427	NM_198056	Hs.517898
A_33_P3256738	-6.63104	-2.72924	6.63104	down	FALSE	Homo sapiens chromosome 9 open reading frame 100 (C9orf100), mRNA [NM_032818]	84904	GO:0005622|GO:0005085|GO:0035023|GO:0005089	35663057	chr9	35662998	-	hs|9p13.3	NM_032818	chromosome 9 open reading frame 100	C9orf100	chr9:35663057-35662998	NM_032818	Hs.534579
A_33_P3422812	-6.62549	-2.72803	6.62549	down	FALSE	Homo sapiens chromosome 7 open reading frame 73 (C7orf73), nuclear gene encoding mitochondrial protein, mRNA [NM_001130929]	647087	GO:0005576	135361093	chr7	135361034	+	hs|7q33	NM_001130929	chromosome 7 open reading frame 73	C7orf73	chr7:135361034-135361093	NM_001130929	Hs.200022
A_23_P359854	-6.61309	-2.72533	6.61309	down	FALSE	Homo sapiens BEN domain containing 3 (BEND3), mRNA [NM_001080450]	57673		107386517	chr6	107386458	-	hs|6q21	NM_001080450	BEN domain containing 3	BEND3	chr6:107386517-107386458	NM_001080450	Hs.418045
A_23_P157022	-6.6117	-2.72502	6.6117	down	FALSE	Homo sapiens zinc finger protein 786 (ZNF786), mRNA [NM_152411]	136051	GO:0005622|GO:0006355|GO:0008270|GO:0005634|GO:0003677|GO:0046872	148767436	chr7	148767377	-	hs|7q36.1	NM_152411	zinc finger protein 786	ZNF786	chr7:148767436-148767377	NM_152411	Hs.729572
A_33_P3269718	-6.60922	-2.72448	6.60922	down	FALSE	Homo sapiens isovaleryl-CoA dehydrogenase (IVD), nuclear gene encoding mitochondrial protein, transcript variant 2, mRNA [NM_001159508]	3712	GO:0005739|GO:0034641|GO:0008470|GO:0031966|GO:0005759|GO:0050660|GO:0009083|GO:0006552	40711033	chr15	40710974	+	hs|15q15.1	NM_001159508	isovaleryl-CoA dehydrogenase	IVD	chr15:40710974-40711033	NM_001159508	Hs.513646
A_33_P3313030	-6.60393	-2.72333	6.60393	down	FALSE	Homo sapiens thioredoxin domain containing 15 (TXNDC15), mRNA [NM_024715]	79770	GO:0016020|GO:0045454|GO:0016021	134237273	chr5	134237214	+	hs|5q31.1	NM_024715	thioredoxin domain containing 15	TXNDC15	chr5:134237214-134237273	NM_024715	Hs.686470
A_23_P87323	-6.59353	-2.72105	6.59353	down	FALSE	Homo sapiens COMM domain containing 9 (COMMD9), transcript variant 1, mRNA [NM_014186]	29099		36295823	chr11	36295764	-	hs|11p13	NM_014186	COMM domain containing 9	COMMD9	chr11:36295823-36295764	NM_014186	Hs.279836
A_33_P3358621	-6.59117	-2.72053	6.59117	down	FALSE	PREDICTED: Homo sapiens hypothetical LOC100506036 (LOC100506036), miscRNA [XR_109916]	100506036		97478051	chr2	97477992	-	hs|2q11.2	XR_109916	uncharacterized LOC100506036	LOC100506036	chr2:97478051-97477992	XR_109916
A_33_P3367247	-6.57334	-2.71663	6.57334	down	FALSE	Homo sapiens centlein, centrosomal protein (CNTLN), transcript variant 2, mRNA [NM_001114395]	54875	GO:0005739|GO:0005813|GO:0005737|GO:0016020|GO:0005814|GO:0005856|GO:0000155	17298940	chr9	17298881	+	hs|9p22.2	NM_001114395	centlein, centrosomal protein	CNTLN	chr9:17298881-17298940	NM_001114395	Hs.435381
A_23_P35168	-6.56141	-2.71401	6.56141	down	FALSE	Homo sapiens asparagine-linked glycosylation 6, alpha-1,3-glucosyltransferase homolog (S. cerevisiae) (ALG6), mRNA [NM_013339]	29929	GO:0016020|GO:0005783|GO:0005789|GO:0046527|GO:0016021|GO:0006487|GO:0005575|GO:0006488|GO:0044267|GO:0043687|GO:0018279	63902584	chr1	63902525	+	hs|1p31.3	NM_013339	asparagine-linked glycosylation 6, alpha-1,3-glucosyltransferase homolog (S. cerevisiae)	ALG6	chr1:63902525-63902584	NM_013339	Hs.258501
A_23_P46964	-6.55332	-2.71223	6.55332	down	FALSE	Homo sapiens hypoxia inducible factor 1, alpha subunit inhibitor (HIF1AN), mRNA [NM_017902]	55662	GO:0005515|GO:0006355|GO:0004597|GO:0016491|GO:0005634|GO:0016702|GO:0046872	102309193	chr10	102309134	+	hs|10q24.31	NM_017902	hypoxia inducible factor 1, alpha subunit inhibitor	HIF1AN	chr10:102309134-102309193	NM_017902	Hs.500788
A_23_P254434	-6.54919	-2.71132	6.54919	down	FALSE	Homo sapiens ret finger protein-like 2 (RFPL2), transcript variant 1, mRNA [NM_006605]	10739	GO:0008270|GO:0046872	32586611	chr22	32586552	-	hs|22q12.3	NM_006605	ret finger protein-like 2	RFPL2	chr22:32586611-32586552	NM_006605	Hs.157427
A_23_P161091	-6.53167	-2.70745	6.53167	down	FALSE	Homo sapiens zinc finger, MYM-type 1 (ZMYM1), mRNA [NM_024772]	79830	GO:0046983|GO:0008270|GO:0005634|GO:0003676|GO:0046872	35581094	chr1	35581035	+	hs|1p34.3	NM_024772	zinc finger, MYM-type 1	ZMYM1	chr1:35581035-35581094	NM_024772	Hs.471243
A_23_P403081	-6.5295	-2.70697	6.5295	down	FALSE	Homo sapiens chromosome 5 open reading frame 34 (C5orf34), mRNA [NM_198566]	375444		43492836	chr5	43492367	-	hs|5p12	NM_198566	chromosome 5 open reading frame 34	C5orf34	chr5:43492836-43492367	NM_198566	Hs.661641
A_33_P3417626	-6.52776	-2.70659	6.52776	down	FALSE	Homo sapiens energy homeostasis associated (ENHO), mRNA [NM_198573]	375704	GO:0005576	34521161	chr9	34521102	-	hs|9p13.3	NM_198573	energy homeostasis associated	ENHO	chr9:34521161-34521102	NM_198573	Hs.522085
A_24_P317719	-6.52645	-2.7063	6.52645	down	FALSE	Homo sapiens Wolf-Hirschhorn syndrome candidate 1-like 1 (WHSC1L1), transcript variant short, mRNA [NM_017778]	54904	GO:0006355|GO:0005694|GO:0016571|GO:0008168|GO:0034968|GO:0005634|GO:0030154|GO:0046872|GO:0018024|GO:0016049|GO:0008270|GO:0016740|GO:0016568	38174772	chr8	38174713	-	hs|8p11.23	NM_017778	Wolf-Hirschhorn syndrome candidate 1-like 1	WHSC1L1	chr8:38174772-38174713	NM_017778	Hs.608111
A_33_P3239084	-6.52508	-2.70599	6.52508	down	FALSE	Homo sapiens family with sequence similarity 86, member A (FAM86A), transcript variant 1, mRNA [NM_201400]	196483		5134996	chr16	5134937	-	hs|16p13.3	NM_201400	family with sequence similarity 86, member A	FAM86A	chr16:5134996-5134937	NM_201400	Hs.406461
A_23_P87591	-6.52108	-2.70511	6.52108	down	FALSE	Homo sapiens YEATS domain containing 4 (YEATS4), mRNA [NM_006530]	8089	GO:0005515|GO:0006355|GO:0003700|GO:0005634|GO:0008022|GO:0003677|GO:0016363|GO:0007067|GO:0043967|GO:0043968|GO:0035267|GO:0005200|GO:0005654|GO:0045893|GO:0040008|GO:0016568	69784185	chr12	69784126	+	hs|12q15	NM_006530	YEATS domain containing 4	YEATS4	chr12:69784126-69784185	NM_006530	Hs.4029
A_23_P113417	-6.50946	-2.70254	6.50946	down	FALSE	Homo sapiens chromosome 17 open reading frame 70 (C17orf70), transcript variant 2, mRNA [NM_025161]	80233	GO:0005737|GO:0006281|GO:0005730|GO:0005654|GO:0005634|GO:0045111|GO:0003677	79507457	chr17	79507398	-	hs|17q25.3	NM_025161	chromosome 17 open reading frame 70	C17orf70	chr17:79507457-79507398	NM_025161	Hs.313905
A_23_P153855	-6.50189	-2.70086	6.50189	down	FALSE	Homo sapiens zinc finger protein 492 (ZNF492), mRNA [NM_020855]	57615	GO:0005622|GO:0006355|GO:0008270|GO:0005634|GO:0003677|GO:0046872	22849494	chr19	22849435	+	hs|19p12	NM_020855	zinc finger protein 492	ZNF492	chr19:22849435-22849494	NM_020855	Hs.232108
A_23_P431381	-6.49558	-2.69946	6.49558	down	FALSE	Homo sapiens chromosome 14 open reading frame 80 (C14orf80), transcript variant 1, mRNA [NM_001134875]	283643		105965413	chr14	105965354	+	hs|14q32.33	NM_001134875	chromosome 14 open reading frame 80	C14orf80	chr14:105965354-105965413	NM_001134875	Hs.720306
A_33_P3276918	-6.48807	-2.69779	6.48807	down	FALSE	Homo sapiens family with sequence similarity 64, member A (FAM64A), transcript variant 2, mRNA [NM_001195228]	54478	GO:0005515|GO:0005730	6352726	chr17	6352667	+	hs|17p13.2	NM_001195228	family with sequence similarity 64, member A	FAM64A	chr17:6352667-6352726	NM_001195228	Hs.592116
A_19_P00328996	-6.48685	-2.69752	6.48685	down	FALSE	BROAD Institute lincRNA (XLOC_l2_015037), lincRNA [TCONS_l2_00029078]			132267423	chr9	132267364	+	hs|9q34.11	AK057050		XLOC_l2_015037	chr9:132267364-132267423
A_23_P39517	-6.47764	-2.69547	6.47764	down	FALSE	Homo sapiens S1 RNA binding domain 1 (SRBD1), mRNA [NM_018079]	55133	GO:0006139|GO:0003723|GO:0016788	45616162	chr2	45616103	-	hs|2p21	NM_018079	S1 RNA binding domain 1	SRBD1	chr2:45616162-45616103	NM_018079	Hs.14229
A_19_P00800206	-6.47297	-2.69443	6.47297	down	FALSE	Homo sapiens uncharacterized LOC400958 (LOC400958), non-coding RNA [NR_036586]			65129780	chr2	65129721	-	hs|2p14	NR_036586	uncharacterized LOC400958	LOC400958	chr2:65129780-65129721	NR_036586	Hs.591565
A_24_P127121	-6.46922	-2.69359	6.46922	down	FALSE				106375493	chrX	106375432	+	hs|Xq22.3				chrX:106375432-106375493
A_19_P00318085	-6.46807	-2.69333	6.46807	down	FALSE	Homo sapiens HLA complex group 18 (non-protein coding) (HCG18), non-coding RNA [NR_024052]			30262430	chr6	30262371	-	hs|6p22.1	NR_024052	HLA complex group 18 (non-protein coding)	HCG18	chr6:30262430-30262371	NR_024052	Hs.485041
A_33_P3423949	-6.45349	-2.69008	6.45349	down	FALSE	Homo sapiens chromobox homolog 2 (CBX2), transcript variant 1, mRNA [NM_005189]	84733	GO:0000792|GO:0005515|GO:0031519|GO:0035102|GO:0045137|GO:0005634|GO:0000122|GO:0035064|GO:0003677|GO:0030154|GO:0003682|GO:0045892|GO:0016568	77761361	chr17	77761302	+	hs|17q25.3	NM_005189	chromobox homolog 2	CBX2	chr17:77761302-77761361	NM_005189	Hs.368410
A_23_P54556	-6.43307	-2.68551	6.43307	down	FALSE	Homo sapiens MKL/myocardin-like 2 (MKL2), mRNA [NM_014048]	57496	GO:0005515|GO:0006355|GO:0007517|GO:0045944|GO:0003713|GO:0007275|GO:0005634|GO:0003676|GO:0045844|GO:0030154	14360605	chr16	14360546	+	hs|16p13.12	NM_014048	MKL/myocardin-like 2	MKL2	chr16:14360546-14360605	NM_014048	Hs.49143
A_19_P00322933	-6.43197	-2.68526	6.43197	down	FALSE	Homo sapiens uncharacterized LOC100506190 (LOC100506190), non-coding RNA [NR_038955]			132251578	chr9	132251519	+	hs|9q34.11	NR_038955	uncharacterized LOC100506190	LOC100506190	chr9:132251519-132251578	NR_038955	Hs.529860
A_24_P296508	-6.42949	-2.6847	6.42949	down	FALSE	Homo sapiens solute carrier family 43, member 2 (SLC43A2), mRNA [NM_152346]	124935	GO:0034641|GO:0005886|GO:0006865|GO:0016021|GO:0015179|GO:0055085|GO:0006811	1477761	chr17	1477702	-	hs|17p13.3	NM_152346	solute carrier family 43, member 2	SLC43A2	chr17:1477761-1477702	NM_152346	Hs.160550
A_24_P261005	-6.42844	-2.68447	6.42844	down	FALSE	Homo sapiens chromosome 8 open reading frame 40 (C8orf40), transcript variant 3, mRNA [NM_138436]	114926	GO:0005737|GO:0016020|GO:0005730|GO:0005634|GO:0016021	42407694	chr8	42403872	+	hs|8p11.21	NM_138436	chromosome 8 open reading frame 40	C8orf40	chr8:42403872-42407694	NM_138436	Hs.655320
A_23_P155989	-6.42716	-2.68418	6.42716	down	FALSE	Homo sapiens centromere protein K (CENPK), mRNA [NM_022145]	64105	GO:0034080|GO:0000236|GO:0005694|GO:0000087|GO:0006334|GO:0000777|GO:0005654|GO:0005634|GO:0000278|GO:0005829	64813872	chr5	64813813	-	hs|5q12.3	NM_022145	centromere protein K	CENPK	chr5:64813872-64813813	NM_022145	Hs.529778
A_23_P66682	-6.4254	-2.68379	6.4254	down	FALSE	Homo sapiens homeobox B6 (HOXB6), mRNA [NM_018952]	3216	GO:0043565|GO:0006355|GO:0003700|GO:0048706|GO:0034101|GO:0007275|GO:0005634|GO:0009952|GO:0008595	46673252	chr17	46673193	-	hs|17q21.32	NM_018952	homeobox B6	HOXB6	chr17:46673252-46673193	NM_018952	Hs.98428
A_23_P383118	-6.41711	-2.68192	6.41711	down	FALSE	Homo sapiens zinc finger, SWIM-type containing 5 (ZSWIM5), mRNA [NM_020883]	57643	GO:0008270|GO:0046872	45482333	chr1	45482274	-	hs|1p34.1	NM_020883	zinc finger, SWIM-type containing 5	ZSWIM5	chr1:45482333-45482274	NM_020883	Hs.656613
A_23_P413285	-6.41665	-2.68182	6.41665	down	FALSE	Homo sapiens coiled-coil and C2 domain containing 2A (CC2D2A), transcript variant 1, mRNA [NM_001080522]	57545	GO:0005929|GO:0005737|GO:0060271|GO:0030030|GO:0005932|GO:0005856	15601301	chr4	15601242	+	hs|4p15.32	NM_001080522	coiled-coil and C2 domain containing 2A	CC2D2A	chr4:15601242-15601301	NM_001080522	Hs.590928
A_23_P11862	-6.4113	-2.68062	6.4113	down	FALSE	Homo sapiens chromosome 1 open reading frame 112 (C1orf112), mRNA [NM_018186]	55732		169822169	chr1	169822110	+	hs|1q24.2	NM_018186	chromosome 1 open reading frame 112	C1orf112	chr1:169822110-169822169	NM_018186	Hs.443551
A_33_P3339212	-6.41052	-2.68044	6.41052	down	FALSE	Homo sapiens thyroid hormone receptor interactor 13 (TRIP13), transcript variant 1, mRNA [NM_004237]	9319	GO:0003712|GO:0005515|GO:0017111|GO:0048477|GO:0000239|GO:0006366|GO:0007286|GO:0005634|GO:0007283|GO:0001556|GO:0005524|GO:0030154|GO:0042802|GO:0006302|GO:0007144|GO:0007126|GO:0000166|GO:0001673|GO:0007130|GO:0007141|GO:0007131	918061	chr5	918002	+	hs|5p15.33	NM_004237	thyroid hormone receptor interactor 13	TRIP13	chr5:918002-918061	NM_004237	Hs.436187
A_23_P26945	-6.40943	-2.6802	6.40943	down	FALSE	Homo sapiens N-acetylglucosaminidase, alpha (NAGLU), mRNA [NM_000263]	4669	GO:0045475|GO:0021680|GO:0016798|GO:0004561|GO:0046548|GO:0008152|GO:0060119|GO:0042474|GO:0007040|GO:0005764|GO:0007399	40696303	chr17	40696244	+	hs|17q21.2	NM_000263	N-acetylglucosaminidase, alpha	NAGLU	chr17:40696244-40696303	NM_000263	Hs.50727
A_33_P3223097	-6.40373	-2.67891	6.40373	down	FALSE	Homo sapiens long intergenic non-protein coding RNA 467 (LINC00467), non-coding RNA [NR_026761]	84791		211565317	chr1	211565258	+	hs|1q32.3	NR_026761	long intergenic non-protein coding RNA 467	LINC00467	chr1:211565258-211565317	NR_026761	Hs.523932
A_32_P72341	-6.40221	-2.67857	6.40221	down	FALSE	Homo sapiens tripartite motif containing 59 (TRIM59), mRNA [NM_173084]	286827	GO:0005622|GO:0016020|GO:0008270|GO:0016021|GO:0046872	160153585	chr3	160153526	-	hs|3q25.33	NM_173084	tripartite motif containing 59	TRIM59	chr3:160153585-160153526	NM_173084	Hs.212957
A_33_P3387771	-6.39645	-2.67727	6.39645	down	FALSE	Homo sapiens ubiquitin specific peptidase 9, X-linked (USP9X), transcript variant 3, mRNA [NM_001039590]	8239	GO:0005515|GO:0006511|GO:0016579|GO:0070410|GO:0030509|GO:0007292|GO:0004197|GO:0005737|GO:0007049|GO:0007067|GO:0007059|GO:0006508|GO:0007179|GO:0008233|GO:0004221|GO:0008234|GO:0051301	41095814	chrX	41095755	+	hs|Xp11.4	NM_001039590	ubiquitin specific peptidase 9, X-linked	USP9X	chrX:41095755-41095814	NM_001039590	Hs.77578
A_23_P58321	-6.38781	-2.67532	6.38781	down	FALSE	Homo sapiens cyclin A2 (CCNA2), mRNA [NM_001237]	890	GO:0005515|GO:0007095|GO:0019901|GO:0005634|GO:0007265|GO:0000079|GO:0005737|GO:0007067|GO:0001939|GO:0000086|GO:0005654|GO:0001940|GO:0045893|GO:0000278|GO:0051301	122740054	chr4	122739995	-	hs|4q27	NM_001237	cyclin A2	CCNA2	chr4:122740054-122739995	NM_001237	Hs.58974
A_23_P30630	-6.37413	-2.67223	6.37413	down	FALSE	Homo sapiens minichromosome maintenance complex component 9 (MCM9), transcript variant 1, mRNA [NM_017696]	254394	GO:0006260|GO:0017111|GO:0000166|GO:0005524|GO:0003677	119135463	chr6	119135404	-	hs|6q22.31	NM_017696	minichromosome maintenance complex component 9	MCM9	chr6:119135463-119135404	NM_017696	Hs.279008
A_23_P111635	-6.37026	-2.67135	6.37026	down	FALSE	Homo sapiens serine/threonine/tyrosine interacting-like 1 (STYXL1), mRNA [NM_016086]	51657	GO:0035556|GO:0005622|GO:0006470|GO:0016787|GO:0008138	75651210	chr7	75643188	-	hs|7q11.23	NM_016086	serine/threonine/tyrosine interacting-like 1	STYXL1	chr7:75651210-75643188	NM_016086	Hs.11615
A_33_P3285911	-6.3689	-2.67104	6.3689	down	FALSE	Homo sapiens KIAA1919 (KIAA1919), mRNA [NM_153369]	91749	GO:0016324|GO:0005886|GO:0008643|GO:0016021|GO:0006814|GO:0055085|GO:0015293|GO:0006811	111590233	chr6	111590174	+	hs|6q21	NM_153369	KIAA1919	KIAA1919	chr6:111590174-111590233	NM_153369	Hs.400572
A_23_P346912	-6.36875	-2.67101	6.36875	down	FALSE	Homo sapiens spermatogenesis associated 17 (SPATA17), mRNA [NM_138796]	128153	GO:0005516|GO:0005737	217975157	chr1	217975098	+	hs|1q41	NM_138796	spermatogenesis associated 17	SPATA17	chr1:217975098-217975157	NM_138796	Hs.171130
A_24_P35228	-6.36718	-2.67066	6.36718	down	FALSE	Homo sapiens grainyhead-like 2 (Drosophila) (GRHL2), mRNA [NM_024915]	79977	GO:0005737|GO:0003700|GO:0005730|GO:0005634|GO:0003677	102681631	chr8	102681572	+	hs|8q22.3	NM_024915	grainyhead-like 2 (Drosophila)	GRHL2	chr8:102681572-102681631	NM_024915	Hs.661088
A_32_P74964	-6.35997	-2.66902	6.35997	down	FALSE	Homo sapiens chromosome 6 open reading frame 168 (C6orf168), mRNA [NM_032511]	84553		99721027	chr6	99720968	-	hs|6q16.2	NM_032511	chromosome 6 open reading frame 168	C6orf168	chr6:99721027-99720968	NM_032511	Hs.573245
A_33_P3215929	-6.35559	-2.66803	6.35559	down	FALSE	Homo sapiens proline rich 5 (renal) (PRR5), transcript variant 2, mRNA [NM_015366]	55615	GO:0007049	45127667	chr22	45122514	+	hs|22q13.31	NM_015366	proline rich 5 (renal)	PRR5	chr22:45122514-45127667	NM_015366	Hs.102336
A_23_P166716	-6.34567	-2.66577	6.34567	down	FALSE	Homo sapiens RNA (guanine-9-) methyltransferase domain containing 1 (RG9MTD1), nuclear gene encoding mitochondrial protein, mRNA [NM_017819]	54931	GO:0005739|GO:0005515|GO:0008168|GO:0005730|GO:0005634|GO:0016740|GO:0008033	101285042	chr3	101284983	+	hs|3q12.3	NM_017819	RNA (guanine-9-) methyltransferase domain containing 1	RG9MTD1	chr3:101284983-101285042	NM_017819	Hs.730817
A_24_P211565	-6.34459	-2.66553	6.34459	down	FALSE	Homo sapiens C1q and tumor necrosis factor related protein 6 (C1QTNF6), transcript variant 1, mRNA [NM_031910]	114904	GO:0005581|GO:0005576	37576349	chr22	37576290	-	hs|22q12.3	NM_031910	C1q and tumor necrosis factor related protein 6	C1QTNF6	chr22:37576349-37576290	NM_031910	Hs.22011
A_24_P923102	-6.32704	-2.66153	6.32704	down	FALSE	Homo sapiens PHOSPHO2-KLHL23 readthrough (PHOSPHO2-KLHL23), mRNA [NM_001199290]	100526832		170608262	chr2	170608203	+	hs|2q31.1	NM_001199290	PHOSPHO2-KLHL23 readthrough	PHOSPHO2-KLHL23	chr2:170608203-170608262	NM_001199290	Hs.655150
A_23_P135465	-6.32518	-2.66111	6.32518	down	FALSE	Homo sapiens harbinger transposase derived 1 (HARBI1), mRNA [NM_173811]	283254	GO:0005813|GO:0005737|GO:0004518|GO:0005634|GO:0046872	46625050	chr11	46624991	-	hs|11p11.2	NM_173811	harbinger transposase derived 1	HARBI1	chr11:46625050-46624991	NM_173811	Hs.714463
A_23_P163148	-6.3218	-2.66034	6.3218	down	FALSE	Homo sapiens chromosome 14 open reading frame 133 (C14orf133), transcript variant 2, mRNA [NM_022067]	63894	GO:0005622|GO:0005515|GO:0030897|GO:0006355|GO:0005737|GO:0005770|GO:0008333|GO:0055037|GO:0006886|GO:0005769	77893216	chr14	77893157	-	hs|14q24.3	NM_022067	chromosome 14 open reading frame 133	C14orf133	chr14:77893216-77893157	NM_022067	Hs.16157
A_33_P3222689	-6.31594	-2.659	6.31594	down	FALSE	Homo sapiens H2B histone family, member M (H2BFM), mRNA [NM_001164416]	286436	GO:0005694|GO:0006334|GO:0005730|GO:0005634|GO:0000786|GO:0003677	103296835	chrX	103296776	+	hs|Xq22.2	NM_001164416	H2B histone family, member M	H2BFM	chrX:103296776-103296835	NM_001164416	Hs.376474
A_23_P115922	-6.3084	-2.65727	6.3084	down	FALSE	Homo sapiens eukaryotic translation initiation factor 4E binding protein 2 (EIF4EBP2), mRNA [NM_004096]	1979	GO:0008286|GO:0005515|GO:0019933|GO:0008190|GO:0045947|GO:0006412	72183584	chr10	72183525	+	hs|10q22.1	NM_004096	eukaryotic translation initiation factor 4E binding protein 2	EIF4EBP2	chr10:72183525-72183584	NM_004096	Hs.621200
A_33_P3613516	-6.30814	-2.65722	6.30814	down	FALSE	Homo sapiens cDNA: FLJ21000 fis, clone CAE03359. [AK024653]	254057		128219205	chr3	128219146	+	hs|3q21.3	AK024653	uncharacterized LOC254057	LOC254057	chr3:128219146-128219205		Hs.586109
A_33_P3681213	-6.30795	-2.65717	6.30795	down	FALSE	Homo sapiens prolyl endopeptidase-like (PREPL), transcript variant 1, mRNA [NM_006036]	9581	GO:0005737|GO:0004252|GO:0006508|GO:0008233|GO:0005829	44549028	chr2	44548969	-	hs|2p21	NM_006036	prolyl endopeptidase-like	PREPL	chr2:44549028-44548969	NM_006036	Hs.727511
A_33_P3284951	-6.30227	-2.65587	6.30227	down	FALSE	Homo sapiens minichromosome maintenance complex component 5 (MCM5), mRNA [NM_006739]	4174	GO:0005515|GO:0042555|GO:0004386|GO:0000216|GO:0005634|GO:0003677|GO:0005524|GO:0000084|GO:0006260|GO:0006271|GO:0000082|GO:0016787|GO:0000166|GO:0006270|GO:0000075|GO:0005654|GO:0000278	35813848	chr22	35813789	+	hs|22q12.3	NM_006739	minichromosome maintenance complex component 5	MCM5	chr22:35813789-35813848	NM_006739	Hs.517582
A_23_P18413	-6.29968	-2.65528	6.29968	down	FALSE	Homo sapiens translocase of inner mitochondrial membrane domain containing 1 (TIMMDC1), nuclear gene encoding mitochondrial protein, mRNA [NM_016589]	51300	GO:0005739|GO:0016020|GO:0016021	119242752	chr3	119242693	+	hs|3q13.33	NM_016589	translocase of inner mitochondrial membrane domain containing 1	TIMMDC1	chr3:119242693-119242752	NM_016589	Hs.477287
A_23_P203255	-6.29773	-2.65483	6.29773	down	FALSE	Homo sapiens apoptosis inhibitor 5 (API5), transcript variant 2, mRNA [NM_006595]	8539	GO:0005737|GO:0017134|GO:0005488|GO:0005730|GO:0006915|GO:0006916|GO:0005681|GO:0005634	43356884	chr11	43352112	+	hs|11p12	NM_006595	apoptosis inhibitor 5	API5	chr11:43352112-43356884	NM_006595	Hs.435771
A_33_P3215134	-6.29711	-2.65469	6.29711	down	FALSE	Homo sapiens zinc finger protein 777 (ZNF777), mRNA [NM_015694]	27153	GO:0005622|GO:0008150|GO:0003674|GO:0006355|GO:0008270|GO:0005634|GO:0005575|GO:0003677|GO:0046872	149128625	chr7	149128566	-	hs|7q36.1	NM_015694	zinc finger protein 777	ZNF777	chr7:149128625-149128566	NM_015694	Hs.38512
A_23_P33720	-6.2947	-2.65414	6.2947	down	FALSE	Homo sapiens phenylalanyl-tRNA synthetase 2, mitochondrial (FARS2), nuclear gene encoding mitochondrial protein, mRNA [NM_006567]	10667	GO:0010467|GO:0000049|GO:0000287|GO:0016874|GO:0004826|GO:0005625|GO:0005524|GO:0008033|GO:0006418|GO:0005739|GO:0005737|GO:0000166|GO:0006432|GO:0005759	5431349	chr6	5431290	+	hs|6p25.1	NM_006567	phenylalanyl-tRNA synthetase 2, mitochondrial	FARS2	chr6:5431290-5431349	NM_006567	Hs.484547
A_23_P106127	-6.28083	-2.65095	6.28083	down	FALSE	Homo sapiens KIAA0586 (KIAA0586), transcript variant 5, mRNA [NM_014749]	9786	GO:0005813	59014757	chr14	59014698	+	hs|14q23.1	NM_014749	KIAA0586	KIAA0586	chr14:59014698-59014757	NM_014749	Hs.232532
A_24_P131589	-6.2735	-2.64927	6.2735	down	FALSE	Homo sapiens CD86 molecule (CD86), transcript variant 2, mRNA [NM_006889]	942	GO:0005515|GO:0043017|GO:0008284|GO:0005886|GO:0045404|GO:0031295|GO:0007267|GO:0002224|GO:0015026|GO:0043231|GO:0045086|GO:0042113|GO:0051607|GO:0006955|GO:0042110|GO:0044419|GO:0004872|GO:0016021|GO:0045893|GO:0045630|GO:0009897	121839305	chr3	121839246	+	hs|3q13.33	NM_006889	CD86 molecule	CD86	chr3:121839246-121839305	NM_006889	Hs.171182
A_23_P215778	-6.25909	-2.64595	6.25909	down	FALSE	Homo sapiens dihydrouridine synthase 4-like (S. cerevisiae) (DUS4L), mRNA [NM_181581]	11062	GO:0050660|GO:0017150|GO:0016491|GO:0008033	107217980	chr7	107217921	+	hs|7q22.3	NM_181581	dihydrouridine synthase 4-like (S. cerevisiae)	DUS4L	chr7:107217921-107217980	NM_181581	Hs.97627
A_23_P385771	-6.25382	-2.64474	6.25382	down	FALSE	Homo sapiens polyamine oxidase (exo-N4-amino) (PAOX), transcript variant 1, mRNA [NM_152911]	196743		135205136	chr10	135205077	+	hs|10q26.3	NM_152911	polyamine oxidase (exo-N4-amino)	PAOX	chr10:135205077-135205136	NM_152911	Hs.532469
A_33_P3210875	-6.25041	-2.64395	6.25041	down	FALSE	Homo sapiens ATPase, Cu++ transporting, alpha polypeptide (ATP7A), mRNA [NM_000052]	538	GO:0005802|GO:0005515|GO:0010468|GO:0008219|GO:0051353|GO:0051216|GO:0031526|GO:0018205|GO:0051542|GO:0010043|GO:0021860|GO:0031069|GO:0010041|GO:0015662|GO:0006754|GO:0034220|GO:0006878|GO:0000166|GO:0030198|GO:0019430|GO:0030199|GO:0043025|GO:0060003|GO:0043526|GO:0048251|GO:0032767|GO:0005794|GO:0048286|GO:0005507|GO:0043085|GO:0001701|GO:0048553|GO:0048554|GO:0006584|GO:0043588|GO:0007005|GO:…	77302373	chrX	77302314	+	hs|Xq21.1	NM_000052	ATPase, Cu++ transporting, alpha polypeptide	ATP7A	chrX:77302314-77302373	NM_000052	Hs.496414
A_24_P945113	-6.24944	-2.64373	6.24944	down	FALSE	Homo sapiens activin A receptor type II-like 1 (ACVRL1), transcript variant 1, mRNA [NM_000020]	94	GO:0016361|GO:0005515|GO:0030308|GO:0035313|GO:0008285|GO:0008015|GO:0002043|GO:0046332|GO:0051291|GO:0046872|GO:0030425|GO:0051895|GO:0030513|GO:0004702|GO:0000166|GO:0048185|GO:0043025|GO:0005024|GO:0004872|GO:0007179|GO:0005025|GO:0006275|GO:0050431|GO:0030336|GO:0006355|GO:0009986|GO:0001525|GO:0001701|GO:0005524|GO:0043535|GO:0010596|GO:0007165|GO:0007162|GO:0016020|GO:0001938|GO:0004674|GO:…	52317093	chr12	52317034	+	hs|12q13.13	NM_000020	activin A receptor type II-like 1	ACVRL1	chr12:52317034-52317093	NM_000020	Hs.591026
A_24_P193295	-6.2443	-2.64254	6.2443	down	FALSE	Homo sapiens RAB15, member RAS onocogene family (RAB15), mRNA [NM_198686]	376267	GO:0005886|GO:0000166|GO:0007264|GO:0015031|GO:0005525	65412615	chr14	65412556	-	hs|14q23.3	NM_198686	RAB15, member RAS onocogene family	RAB15	chr14:65412615-65412556	NM_198686	Hs.512492
A_33_P3402783	-6.23443	-2.64026	6.23443	down	FALSE				24271685	chr22	24271626	+	hs|22q11.23				chr22:024271626-024271685
A_24_P645765	-6.23328	-2.63999	6.23328	down	FALSE	Homo sapiens kelch domain containing 5 (KLHDC5), mRNA [NM_020782]	57542		27955488	chr12	27955429	+	hs|12p11.22	NM_020782	kelch domain containing 5	KLHDC5	chr12:27955429-27955488	NM_020782	Hs.505104
A_32_P27706	-6.22489	-2.63805	6.22489	down	FALSE	Homo sapiens alkylglycerone phosphate synthase (AGPS), mRNA [NM_003659]	8540	GO:0006629|GO:0008610|GO:0008762|GO:0005782|GO:0008611|GO:0050660|GO:0005730|GO:0016614|GO:0042221|GO:0043231|GO:0005739|GO:0016020|GO:0008609|GO:0044255|GO:0005778|GO:0016740|GO:0005777	178408449	chr2	178408390	+	hs|2q31.2	NM_003659	alkylglycerone phosphate synthase	AGPS	chr2:178408390-178408449	NM_003659	Hs.516543
A_23_P82913	-6.21994	-2.6369	6.21994	down	FALSE	Homo sapiens tRNA methyltransferase 12 homolog (S. cerevisiae) (TRMT12), mRNA [NM_017956]	55039	GO:0008168|GO:0016740|GO:0008033	125464826	chr8	125464767	+	hs|8q24.13	NM_017956	tRNA methyltransferase 12 homolog (S. cerevisiae)	TRMT12	chr8:125464767-125464826	NM_017956	Hs.9925
A_33_P3256685	-6.20954	-2.63449	6.20954	down	FALSE	Homo sapiens transcription termination factor, RNA polymerase II (TTF2), mRNA [NM_003594]	8458	GO:0008380|GO:0008026|GO:0005515|GO:0006353|GO:0006397|GO:0006369|GO:0006355|GO:0004386|GO:0005634|GO:0003677|GO:0005524|GO:0008023|GO:0005737|GO:0016787|GO:0000166|GO:0008270|GO:0005681|GO:0008094	117645081	chr1	117645022	+	hs|1p13.1	NM_003594	transcription termination factor, RNA polymerase II	TTF2	chr1:117645022-117645081	NM_003594	Hs.486818
A_19_P00320709	-6.20918	-2.6344	6.20918	down	FALSE	lincRNA:chr2:70220511-70220975 reverse strand			70220571	chr2	70220512	-	hs|2p14				chr2:70220571-70220512
A_23_P63725	-6.20426	-2.63326	6.20426	down	FALSE	Homo sapiens WD repeat domain 96 (WDR96), mRNA [NM_025145]	80217		105967509	chr10	105967450	-	hs|10q25.1	NM_025145	WD repeat domain 96	WDR96	chr10:105967509-105967450	NM_025145	Hs.288927
A_19_P00321143	-6.19521	-2.63115	6.19521	down	FALSE	Homo sapiens uncharacterized LOC100294145 (LOC100294145), transcript variant 2, non-coding RNA [NR_037178]			32862704	chr6	32862645	+	hs|6p21.32	NR_037178	uncharacterized LOC100294145	LOC100294145	chr6:32862645-32862704	NR_037178	Hs.559456
A_24_P753161	-6.19205	-2.63042	6.19205	down	FALSE	Homo sapiens bone morphogenetic protein receptor, type II (serine/threonine kinase) (BMPR2), mRNA [NM_001204]	659	GO:0005515|GO:0030308|GO:0014916|GO:0060041|GO:0005886|GO:0006366|GO:0009952|GO:0046872|GO:0030425|GO:0016362|GO:0030513|GO:0005737|GO:0016324|GO:0009925|GO:0019838|GO:0000166|GO:0045906|GO:0042127|GO:0043025|GO:0005024|GO:0007178|GO:0004872|GO:0003085|GO:0009267|GO:0048010|GO:0030501|GO:0001707|GO:0048286|GO:0009986|GO:0010862|GO:0030509|GO:0005524|GO:0045669|GO:0010595|GO:0001938|GO:0005887|GO:…	203431581	chr2	203431522	+	hs|2q33.2	NM_001204	bone morphogenetic protein receptor, type II (serine/threonine kinase)	BMPR2	chr2:203431522-203431581	NM_001204	Hs.471119
A_33_P3256858	-6.18987	-2.62991	6.18987	down	FALSE	Homo sapiens chromosome 14 open reading frame 80 (C14orf80), transcript variant 1, mRNA [NM_001134875]	283643		105965551	chr14	105965492	+	hs|14q32.33	NM_001134875	chromosome 14 open reading frame 80	C14orf80	chr14:105965492-105965551	NM_001134875	Hs.720306
A_24_P940921	-6.18966	-2.62986	6.18966	down	FALSE	Homo sapiens senataxin (SETX), mRNA [NM_015046]	23064	GO:0008219|GO:0006396|GO:0005737|GO:0016787|GO:0000166|GO:0005730|GO:0005654|GO:0005634|GO:0005524|GO:0003677|GO:0003678|GO:0006302	135137022	chr9	135136963	-	hs|9q34.13	NM_015046	senataxin	SETX	chr9:135137022-135136963	NM_015046	Hs.460317
A_23_P77459	-6.18936	-2.62979	6.18936	down	FALSE	Homo sapiens NEDD8 activating enzyme E1 subunit 1 (NAE1), transcript variant 2, mRNA [NM_001018159]	8883	GO:0005515|GO:0046982|GO:0005886|GO:0045116|GO:0042981|GO:0005626|GO:0003824|GO:0006260|GO:0007165|GO:0005737|GO:0007049|GO:0000166|GO:0033314|GO:0019781	66836909	chr16	66836850	-	hs|16q22.1	NM_001018159	NEDD8 activating enzyme E1 subunit 1	NAE1	chr16:66836909-66836850	NM_001018159	Hs.460978
A_23_P152136	-6.18763	-2.62939	6.18763	down	FALSE	Homo sapiens GINS complex subunit 3 (Psf3 homolog) (GINS3), transcript variant 2, mRNA [NM_022770]	64785	GO:0006260|GO:0005634	58439858	chr16	58439799	+	hs|16q21	NM_022770	GINS complex subunit 3 (Psf3 homolog)	GINS3	chr16:58439799-58439858	NM_022770	Hs.47125
A_33_P3269806	-6.18415	-2.62858	6.18415	down	FALSE	Homo sapiens zinc finger protein 616 (ZNF616), mRNA [NM_178523]	90317	GO:0005622|GO:0006355|GO:0008270|GO:0005634|GO:0003677|GO:0046872	52617720	chr19	52617661	-	hs|19q13.41	NM_178523	zinc finger protein 616	ZNF616	chr19:52617720-52617661	NM_178523	Hs.656670
A_33_P3326256	-6.17724	-2.62696	6.17724	down	FALSE	Homo sapiens mitochondrial ribosomal protein S16 (MRPS16), nuclear gene encoding mitochondrial protein, mRNA [NM_016065]	51021	GO:0005739|GO:0005622|GO:0005515|GO:0003735|GO:0005840|GO:0006412|GO:0005763	75009198	chr10	75009139	-	hs|10q22.2	NM_016065	mitochondrial ribosomal protein S16	MRPS16	chr10:75009198-75009139	NM_016065	Hs.180312
A_23_P76799	-6.1763	-2.62674	6.1763	down	FALSE	Homo sapiens bromodomain adjacent to zinc finger domain, 1A (BAZ1A), transcript variant 1, mRNA [NM_013448]	11177	GO:0005515|GO:0006261|GO:0008623|GO:0006355|GO:0016590|GO:0008270|GO:0006338|GO:0005634|GO:0000228|GO:0046872|GO:0006351|GO:0004402	35222268	chr14	35222209	-	hs|14q13.1	NM_013448	bromodomain adjacent to zinc finger domain, 1A	BAZ1A	chr14:35222268-35222209	NM_013448	Hs.509140
A_23_P104146	-6.16471	-2.62403	6.16471	down	FALSE	Homo sapiens zinc finger, MYM-type 4 (ZMYM4), mRNA [NM_005095]	9202	GO:0022604|GO:0007010|GO:0008270|GO:0007275|GO:0003677|GO:0046872	35887069	chr1	35887010	+	hs|1p34.3	NM_005095	zinc finger, MYM-type 4	ZMYM4	chr1:35887010-35887069	NM_005095	Hs.269211
A_23_P348383	-6.16046	-2.62304	6.16046	down	FALSE	Homo sapiens coiled-coil and C2 domain containing 2A (CC2D2A), transcript variant 1, mRNA [NM_001080522]	57545	GO:0005929|GO:0005737|GO:0060271|GO:0030030|GO:0005932|GO:0005856	15597740	chr4	15591276	+	hs|4p15.32	NM_001080522	coiled-coil and C2 domain containing 2A	CC2D2A	chr4:15591276-15597740	NM_001080522	Hs.590928
A_33_P3326927	-6.15535	-2.62184	6.15535	down	FALSE	Homo sapiens zinc finger protein 19 (ZNF19), mRNA [NM_006961]	7567	GO:0005622|GO:0006355|GO:0003700|GO:0008270|GO:0005634|GO:0003677|GO:0046872	71508784	chr16	71508725	-	hs|16q22.2	NM_006961	zinc finger protein 19	ZNF19	chr16:71508784-71508725	NM_006961	Hs.660076
A_33_P3242919	-6.13341	-2.61669	6.13341	down	FALSE	Homo sapiens heterogeneous nuclear ribonucleoprotein M (HNRNPM), transcript variant 1, mRNA [NM_005968]	4670	GO:0005515|GO:0008380|GO:0010467|GO:0003723|GO:0019904|GO:0005730|GO:0005634|GO:0071013|GO:0016363|GO:0042382|GO:0000166|GO:0000398|GO:0005887|GO:0000380|GO:0005654|GO:0005681	8553885	chr19	8553826	+	hs|19p13.2	NM_005968	heterogeneous nuclear ribonucleoprotein M	HNRNPM	chr19:8553826-8553885	NM_005968	Hs.465808
A_23_P213661	-6.13296	-2.61658	6.13296	down	FALSE	Homo sapiens diphosphoinositol pentakisphosphate kinase 2 (PPIP5K2), mRNA [NM_015216]	23262	GO:0033857|GO:0006020|GO:0005737|GO:0000827|GO:0000166|GO:0016301|GO:0003993|GO:0005524|GO:0000832|GO:0016740|GO:0005829	102538858	chr5	102538799	+	hs|5q21.1	NM_015216	diphosphoinositol pentakisphosphate kinase 2	PPIP5K2	chr5:102538799-102538858	NM_015216	Hs.212046
A_19_P00325682	-6.13065	-2.61604	6.13065	down	FALSE	lincRNA:chr14:61529972-61553247 forward strand			61536691	chr14	61536632	+	hs|14q23.2				chr14:61536632-61536691
A_33_P3366053	-6.12979	-2.61584	6.12979	down	FALSE	Homo sapiens ADP-ribosylarginine hydrolase (ADPRH), mRNA [NM_001125]	141	GO:0003875|GO:0000287|GO:0016787|GO:0051725|GO:0006464	119308787	chr3	119308728	+	hs|3q13.33	NM_001125	ADP-ribosylarginine hydrolase	ADPRH	chr3:119308728-119308787	NM_001125	Hs.99884
A_33_P3287879	-6.12835	-2.6155	6.12835	down	FALSE	Homo sapiens histone cluster 1, H3h (HIST1H3H), mRNA [NM_003536]	8357		27778100	chr6	27778041	+	hs|6p22.1	NM_003536	histone cluster 1, H3h	HIST1H3H	chr6:27778041-27778100	NM_003536	Hs.591778
A_23_P32036	-6.1283	-2.61549	6.1283	down	FALSE	Homo sapiens chromosome 9 open reading frame 95 (C9orf95), transcript variant 1, mRNA [NM_017881]	54981	GO:0000166|GO:0019363|GO:0050262|GO:0005524|GO:0046872|GO:0016740	77676379	chr9	77676320	-	hs|9q21.13	NM_017881	chromosome 9 open reading frame 95	C9orf95	chr9:77676379-77676320	NM_017881	Hs.494186
A_19_P00809119	-6.12586	-2.61491	6.12586	down	FALSE	Homo sapiens long intergenic non-protein coding RNA 340 (LINC00340), non-coding RNA [NR_015410]			22111058	chr6	22110999	+	hs|6p22.3	NR_015410	long intergenic non-protein coding RNA 340	LINC00340	chr6:22110999-22111058	NR_015410
A_24_P394698	-6.12213	-2.61403	6.12213	down	FALSE	Homo sapiens origin recognition complex, subunit 5 (ORC5), transcript variant 2, mRNA [NM_181747]	5001	GO:0000808|GO:0000216|GO:0005634|GO:0003688|GO:0005524|GO:0006260|GO:0000084|GO:0003674|GO:0005737|GO:0000082|GO:0000166|GO:0006270|GO:0000075|GO:0005654|GO:0005664|GO:0000278	103824440	chr7	103808964	-	hs|7q22.2	NM_181747	origin recognition complex, subunit 5	ORC5	chr7:103824440-103808964	NM_181747	Hs.432948
A_33_P3234292	-6.12201	-2.61401	6.12201	down	FALSE	Homo sapiens CD244 molecule, natural killer cell receptor 2B4 (CD244), transcript variant 2, mRNA [NM_001166663]	51744	GO:0005515|GO:0007165|GO:0005886|GO:0007596|GO:0004872|GO:0016021|GO:0050900|GO:0009897	160803901	chr1	160803842	-	hs|1q23.3	NM_001166663	CD244 molecule, natural killer cell receptor 2B4	CD244	chr1:160803901-160803842	NM_001166663	Hs.157872
A_24_P97374	-6.11898	-2.61329	6.11898	down	FALSE	Homo sapiens eomesodermin (EOMES), mRNA [NM_005442]	8320	GO:0001706|GO:0001707|GO:0003700|GO:0060706|GO:0045597|GO:0001824|GO:0005634|GO:0007275|GO:0060809|GO:0001829|GO:0003677|GO:0005622|GO:0043565|GO:0007420|GO:0045944|GO:0002302|GO:0045893|GO:0021895	27758200	chr3	27758141	-	hs|3p24.1	NM_005442	eomesodermin	EOMES	chr3:27758200-27758141	NM_005442	Hs.591663
A_23_P208961	-6.11107	-2.61142	6.11107	down	FALSE	Homo sapiens melanoma associated antigen (mutated) 1 (MUM1), transcript variant 1, mRNA [NM_032853]	84939	GO:0005515|GO:0006281|GO:0006325|GO:0031491|GO:0005634	1378331	chr19	1378272	+	hs|19p13.3	NM_032853	melanoma associated antigen (mutated) 1	MUM1	chr19:1378272-1378331	NM_032853	Hs.515016
A_24_P20383	-6.10937	-2.61102	6.10937	down	FALSE	Homo sapiens actin related protein 2/3 complex, subunit 4, 20kDa (ARPC4), transcript variant 1, mRNA [NM_005718]	10093	GO:0005515|GO:0005737|GO:0051015|GO:0005885|GO:0030041|GO:0042995|GO:0030674|GO:0005856|GO:0045010	9845630	chr3	9845571	+	hs|3p25.3	NM_005718	actin related protein 2/3 complex, subunit 4, 20kDa	ARPC4	chr3:9845571-9845630	NM_005718	Hs.323342
A_24_P601831	-6.1046	-2.6099	6.1046	down	FALSE	Homo sapiens long intergenic non-protein coding RNA 326 (LINC00326), non-coding RNA [NR_026969]	285735		133421277	chr6	133421218	+	hs|6q23.2	NR_026969	long intergenic non-protein coding RNA 326	LINC00326	chr6:133421218-133421277	NR_026969	Hs.407549
A_23_P112341	-6.1007	-2.60897	6.1007	down	FALSE	Homo sapiens RMI1, RecQ mediated genome instability 1, homolog (S. cerevisiae) (RMI1), mRNA [NM_024945]	80010	GO:0006260|GO:0005515|GO:0005634	86618905	chr9	86618846	+	hs|9q21.32	NM_024945	RMI1, RecQ mediated genome instability 1, homolog (S. cerevisiae)	RMI1	chr9:86618846-86618905	NM_024945	Hs.726327
A_32_P169131	-6.09185	-2.60688	6.09185	down	FALSE	Homo sapiens asparagine-linked glycosylation 1, beta-1,4-mannosyltransferase homolog (S. cerevisiae) (ALG1), mRNA [NM_019109]	56052	GO:0000030|GO:0009058|GO:0005783|GO:0016757|GO:0016020|GO:0005789|GO:0004578|GO:0006486|GO:0016021|GO:0006488|GO:0044267|GO:0009103|GO:0018279|GO:0043687	5135512	chr16	5135454	+	hs|16p13.3	NM_019109	asparagine-linked glycosylation 1, beta-1,4-mannosyltransferase homolog (S. cerevisiae)	ALG1	chr16:5135454-5135512	NM_019109	Hs.592086
A_19_P00811116	-6.09178	-2.60686	6.09178	down	FALSE	lincRNA:chr4:23771777-23778877 reverse strand			23776943	chr4	23776884	-	hs|4p15.2				chr4:23776943-23776884
A_23_P132277	-6.09121	-2.60673	6.09121	down	FALSE	Homo sapiens minichromosome maintenance complex component 5 (MCM5), mRNA [NM_006739]	4174	GO:0005515|GO:0042555|GO:0004386|GO:0000216|GO:0005634|GO:0003677|GO:0005524|GO:0000084|GO:0006260|GO:0006271|GO:0000082|GO:0016787|GO:0000166|GO:0006270|GO:0000075|GO:0005654|GO:0000278	35820178	chr22	35819307	+	hs|22q12.3	NM_006739	minichromosome maintenance complex component 5	MCM5	chr22:35819307-35820178	NM_006739	Hs.517582
A_23_P303833	-6.08941	-2.6063	6.08941	down	FALSE	Homo sapiens sodium channel, voltage-gated, type IV, beta (SCN4B), transcript variant 1, mRNA [NM_174934]	6330	GO:0090072|GO:0005244|GO:0005886|GO:0005248|GO:0001518|GO:0016021|GO:0006814|GO:0006811	118004356	chr11	118004297	-	hs|11q23.3	NM_174934	sodium channel, voltage-gated, type IV, beta	SCN4B	chr11:118004356-118004297	NM_174934	Hs.65239
A_23_P99811	-6.08735	-2.60581	6.08735	down	FALSE	Homo sapiens magnesium-dependent phosphatase 1 (MDP1), transcript variant 1, mRNA [NM_138476]	145553	GO:0016787|GO:0046872|GO:0004725	24683326	chr14	24683267	-	hs|14q12	NM_138476	magnesium-dependent phosphatase 1	MDP1	chr14:24683326-24683267	NM_138476	Hs.220963
A_19_P00317436	-6.0736	-2.60255	6.0736	down	FALSE	lincRNA:chr15:50656197-50659350 forward strand			50659350	chr15	50659291	+	hs|15q21.2				chr15:50659291-50659350
A_33_P3335935	-6.07323	-2.60246	6.07323	down	FALSE	Homo sapiens hematological and neurological expressed 1-like (HN1L), mRNA [NM_144570]	90861	GO:0005737|GO:0005886|GO:0005634	1749885	chr16	1749826	+	hs|16p13.3	NM_144570	hematological and neurological expressed 1-like	HN1L	chr16:1749826-1749885	NM_144570	Hs.513261
A_24_P389491	-6.0732	-2.60246	6.0732	down	FALSE	Homo sapiens coenzyme Q4 homolog (S. cerevisiae) (COQ4), nuclear gene encoding mitochondrial protein, mRNA [NM_016035]	51117	GO:0005739|GO:0006744|GO:0016020|GO:0005743	131095837	chr9	131095778	+	hs|9q34.11	NM_016035	coenzyme Q4 homolog (S. cerevisiae)	COQ4	chr9:131095778-131095837	NM_016035	Hs.98541
A_33_P3318053	-6.07315	-2.60245	6.07315	down	FALSE	Homo sapiens chromosome 17 open reading frame 69 (C17orf69), transcript variant 2, non-coding RNA [NR_026906]	147081	GO:0005576	43716739	chr17	43716680	+	hs|17q21.31	NR_026906	chromosome 17 open reading frame 69	C17orf69	chr17:43716680-43716739	NR_026906	Hs.128813
A_19_P00803763	-6.07027	-2.60176	6.07027	down	FALSE	lincRNA:chr3:178663581-178724706 reverse strand			178677988	chr3	178677929	-	hs|3q26.32				chr3:178677988-178677929
A_19_P00329166	-6.06153	-2.59968	6.06153	down	FALSE	lincRNA:chrX:107264119-107280819 forward strand			107273212	chrX	107273153	+	hs|Xq22.3				chrX:107273153-107273212
A_19_P00807057	-6.05758	-2.59874	6.05758	down	FALSE	Homo sapiens taurine upregulated 1 (non-protein coding) (TUG1), non-coding RNA [NR_002323]			31374323	chr22	31374264	+	hs|22q12.2	NR_002323		TUG1	chr22:31374264-31374323	NR_002323
A_33_P3412613	-6.0552	-2.59817	6.0552	down	FALSE	Homo sapiens thymopoietin (TMPO), transcript variant 2, mRNA [NM_001032283]	7112	GO:0005515|GO:0006355|GO:0016020|GO:0005694|GO:0005637|GO:0005634|GO:0016021|GO:0005635|GO:0003677|GO:0000785|GO:0005521	98942391	chr12	98942332	+	hs|12q23.1	NM_001032283	thymopoietin	TMPO	chr12:98942332-98942391	NM_001032283	Hs.11355
A_33_P3289422	-6.04698	-2.59621	6.04698	down	FALSE	Homo sapiens zinc finger protein 765 (ZNF765), mRNA [NM_001040185]	91661	GO:0005622|GO:0006355|GO:0008270|GO:0005634|GO:0003677|GO:0046872	53915176	chr19	53915117	+	hs|19q13.42	NM_001040185	zinc finger protein 765	ZNF765	chr19:53915117-53915176	NM_001040185	Hs.685640
A_33_P3315519	-6.04105	-2.5948	6.04105	down	FALSE	Homo sapiens LON peptidase N-terminal domain and ring finger 2 (LONRF2), mRNA [NM_198461]	164832	GO:0005488|GO:0004176|GO:0006508|GO:0008270|GO:0046872	100900162	chr2	100900103	-	hs|2q11.2	NM_198461	LON peptidase N-terminal domain and ring finger 2	LONRF2	chr2:100900162-100900103	NM_198461	Hs.21380
[truncated: 3,695 more rows]
