# Supplementary material for: MicroRNA-320 suppresses colorectal cancer by targeting SOX4, FOXM1, and FOXQ1
Source: Oncotarget. 2016 Apr 22;7(24):35789–802. doi: 10.18632/oncotarget.8937 (PMC5094962; doi:10.18632/oncotarget.8937)
Supplement: Supplementary file 3 [file oncotarget-07-35789-s003.xlsx]

## Sheet: Sheet1
Supplementary Table 2. The list of 84 genes that were downregulated in miR-320c HCT116 cells, that were predicted to be targeted by miR-320 family using in silico prediction (TargetScan), and those that were upregulated in primary colorectal cancer specimens based on microarray gene expression profiling
RAD51AP1
SNTB1
DSCC1
SHCBP1
FAM89A
ATP11A
ZWILCH
NXT2
MSI2
CDCA3
PUS7
E2F7
FOXQ1
KIAA1549
TRIM59
SKA1
POLR1B
MAGOHB
EXO1
CDCA7
STIL
RAD51
KIF14
ZNF367
CBX3
LRP11
GSG2
SCLY
TMPO
FGF11
NEBL
FJX1
FOXM1
NONO
TIMELESS
PRKDC
HSPH1
MTBP
KIF23
GPR19
GJB2
DSC3
MMS22L
RTKN
RAD18
BIRC5
SKA3
CHSY3
SH3TC2
SLC12A2
MFI2
MKI67
MCM4
CKAP2
RUNX1
CBX2
OSBPL3
RAB15
CLCN4
PHF19
HMGB3
SOX4
GTSE1
ANGPT2
RAB36
CCNF
E2F1
KIAA0040
SLC7A11
PLAGL2
SLC4A11
CDT1
ASF1B
RNF43
CENPO
SUFU
GINS4
STAT1
BRIP1
DHFR
GDF11
GK
PHF20L1
ZAK
